# Supplementary material for: The Effect of Cold Stress on the Root-Specific Lipidome of Two Wheat Varieties with Contrasting Cold Tolerance
Source: Plants (Basel). 2022 May 20;11(10):1364. doi: 10.3390/plants11101364 (PMC9147729; doi:10.3390/plants11101364)
Supplement: Supplementary file 1 [file plants-11-01364-s001.zip]

Archive with 2 entries (2 files):
- New Supplemental Table S2.xlsx
- New Supplemental Table S1_Figures_S1 to S3.pdf
