# Supplementary material for: The Effect of Cold Stress on the Root-Specific Lipidome of Two Wheat Varieties with Contrasting Cold Tolerance
Source: Plants (Basel). 2022 May 20;11(10):1364. doi: 10.3390/plants11101364 (PMC9147729; doi:10.3390/plants11101364)
Supplement: Supplementary file 1 [file plants-11-01364-s001.zip › New Supplemental Table S2.xlsx]

## Sheet: clustered_mat
Lipids	W_ConMZ_R4	W_ConDZ_R1	W_4DZ_R2	W_4DZ_R1	W_3DZ_R3	W_4DZ_R4	W_3DZ_R1	W_3DZ_R4	W_3DZ_R2	W_4DZ_R3	W_ConDZ_R4	W_ConDZ_R2	W_ConDZ_R3	W_ConMZ_R2	W_ConMZ_R3	Y_ConEZ_R4	Y_3EZ_R4	W_ConEZ_R2	W_ConEZ_R3	W_ConEZ_R4	Y_4EZ_R4	Y_ConDZ_R3	Y_3EZ_R1	Y_3EZ_R2	Y_3EZ_R3	Y_4EZ_R1	Y_4EZ_R3	Y_3DZ_R2	Y_4DZ_R3	Y_ConDZ_R4	Y_ConDZ_R1	Y_ConDZ_R2	Y_4DZ_R4	Y_3DZ_R1	Y_3DZ_R4	Y_3DZ_R3	Y_4DZ_R1	W_ConMZ_R1	W_ConEZ_R1	W_4MZ_R4	W_4MZ_R2	W_3MZ_R3	W_4MZ_R1	W_4MZ_R3	W_3MZ_R1	W_3MZ_R2	W_3MZ_R4	W_4EZ_R2	W_3EZ_R3
DG(16:0_16:0)	0.0569928	0.211609	0.353673	0.116862	0.190972	0.131653	0.196147	0.214702	0.246764	0.112053	0.343535	0.408985	0.291419	0.408464	0.223822	0.438187	0.146545	0.329492	0.386146	0.141252	0.174764	0.837683	0.594653	0.494612	0.0369282	0.17801	0.140284	1	0.177671	0.658416	0.90683	0.541256	0.289528	0.267695	0.423402	0.195026	0.181548	0.120856	0.00871239	0.328159	0.173732	0.210364	0.170061	0.202139	0.447874	0.463001	0.698446	0.182999	0.0538068
DG(16:1_18:1)	0.019933	0.253948	0.311755	0.107723	0.124625	0.111017	0.189858	0.125635	0.162091	0.129467	0.226371	0.890905	0.856798	0.689632	1	0.307031	0.219612	0.408002	0.191612	0.130166	0.220409	0.23907	0.528358	0.385654	0.137812	0.195214	0.179327	0.480978	0.157346	0.222874	0.29686	0.201415	0.138894	0.24168	0.206287	0.216751	0.0698461	0.160546	0.0366679	0.352311	0.210097	0.143425	0.174445	0.21309	0.309296	0.419003	0.511849	0.160147	0.0454643
Cer(t18:0_25:0-OH)	0.119483	0.676161	0.461985	0.202601	0.215026	0.293616	0.215371	0.219041	0.305496	0.196644	0.568053	0.56873	0.495724	0.589898	0.308707	0.259702	0.106378	0.497133	0.60771	0.385619	0.217967	0.490723	0.134104	0.144982	0.00147774	0.0577318	0.11443	0.174179	0.166911	0.332886	0.174609	0.25626	0.207198	0.133262	0.12637	0.0841042	0.0795462	0.124914	0.157136	0.316652	0.173679	0.150777	0.215672	0.155103	0.285334	0.392027	0.240344	0.316095	0.0631735
Cer(t18:0_26:0)	0.14412	1	0.333672	0.13389	0.162348	0.125698	0.213607	0.102157	0.201273	0.16122	0.694441	0.844364	0.705759	0.366598	0.288136	0.346441	0.131647	0.500941	0.738986	0.347939	0.212874	0.778947	0.0921124	0.110977	1e-13	0.0433983	0.0424956	0.190906	0.0965827	0.573835	0.320555	0.520656	0.134784	0.09956	0.1007	0.107489	0.0572771	0.288917	0.244078	0.220601	0.0873228	0.1002	0.0710701	0.0851079	0.182619	0.191343	0.331719	0.101327	0.0392418
Cer(t18:0_24:0)	0.182563	0.490245	0.118498	0.0107707	0.0900386	0.0251625	0.126844	0.0459451	0.0628402	0.0360151	0.443957	0.528328	0.534622	0.532675	0.417601	0.434302	0.115279	0.607828	1	0.5226	0.260113	0.564558	0.142355	0.140988	0.00652575	0.0860308	0.0592528	0.0667107	0.0179473	0.45148	0.23938	0.360649	0.0206427	0.0243633	0.0299024	0.028497	1e-13	0.407048	0.283645	0.246498	0.112063	0.135725	0.107656	0.122654	0.250609	0.2936	0.330548	0.0707368	0.0623121
ASG.22:1-Glc-sitosterol	0.046717	0.394276	0.642903	0.288506	0.148126	0.149466	0.246169	0.147351	0.267405	0.170854	0.344497	0.510329	0.40397	0.291237	0.338844	0.31512	0.320853	0.311246	0.602901	0.320699	0.163172	0.36605	0.229897	0.231475	0.0682143	0.101231	0.00346677	0.351379	0.0693911	0.338972	0.170295	0.389516	0.19194	0.184795	0.142969	0.185108	0.0341292	0.0279794	0.058174	0.124442	0.0460295	0.0109439	0.0192689	1e-13	0.15034	0.223532	0.011	0.111428	0.0654281
ASG.18:3-Glc-campesterol	0.059582	0.435086	0.559394	0.246278	0.224572	0.311707	0.374092	0.275828	0.32819	0.259467	0.347962	0.610625	0.446857	0.580832	0.43161	0.25306	0.106228	0.319167	0.622579	0.13901	0.156428	0.3006	0.208372	0.12398	1e-13	0.0643371	0.0398897	0.298736	0.0742514	0.275465	0.283003	0.24698	0.091507	0.193674	0.116424	0.105542	0.0732841	0.146906	0.0389486	0.216205	0.0824832	0.0932384	0.129298	0.0790415	0.265262	0.30062	0.34233	0.132097	0.070406
ASG.18:2-Glc-campesterol	0.0698668	0.330594	0.506391	0.228752	0.173824	0.252174	0.339288	0.198839	0.271483	0.253418	0.346454	0.519913	0.418639	0.46837	0.317379	0.204503	0.0950052	0.214503	0.440599	0.0594309	0.187838	0.208848	0.180964	0.107729	0.0119557	0.0769332	0.0327313	0.226317	0.0685862	0.176652	0.193972	0.180638	0.0986388	0.156782	0.152901	0.116302	0.0502659	0.153189	1e-13	0.198051	0.0812223	0.0914592	0.134558	0.0800939	0.270389	0.267666	0.250349	0.0408052	0.0198065
ASG.16:0-Glc-campesterol	0.0514012	0.401776	0.597558	0.271111	0.218121	0.369251	0.386943	0.278598	0.396517	0.308685	0.509494	0.597495	0.536645	0.375777	0.297167	0.288888	0.0940009	0.296458	0.413222	0.165628	0.160776	0.40813	0.163166	0.174212	0.02858	0.0716517	1e-13	0.33527	0.118761	0.356261	0.302218	0.36403	0.168609	0.210616	0.221392	0.17163	0.10966	0.114958	0.0127014	0.106349	0.0206557	0.0654413	0.0723803	0.0474654	0.156038	0.173027	0.173222	0.10316	0.0253095
ASG.18:3-Glc-sitosterol	0.0551813	0.365988	0.422198	0.176306	0.16387	0.215459	0.281745	0.19229	0.260057	0.184101	0.228396	0.508691	0.389083	0.264525	0.287873	0.314602	0.108689	0.212487	0.533045	0.0941285	0.219526	0.339343	0.274449	0.178821	0.0264462	0.1037	0.0570238	0.309455	0.0754134	0.276021	0.306015	0.284006	0.140635	0.25443	0.141342	0.124281	0.0921033	0.068371	1e-13	0.0755553	0.0222479	0.0426419	0.0958825	0.0343401	0.120539	0.15043	0.159461	0.0838641	0.0392412
ASG.16:0-Glc-sitosterol	0.036165	0.307851	0.451111	0.195416	0.149546	0.225078	0.285957	0.189825	0.286762	0.18948	0.342352	0.451453	0.396578	0.220393	0.223131	0.329954	0.1152	0.228452	0.393232	0.109658	0.196101	0.340701	0.146901	0.168341	0.0339346	0.0855501	0.0102585	0.322412	0.110301	0.313996	0.255165	0.331149	0.167573	0.2153	0.210159	0.152659	0.0978943	0.0680187	1e-13	0.0517763	0.00832614	0.0255469	0.0622153	0.0193508	0.0943275	0.123531	0.12697	0.0757323	0.0141701
ASG.18:2-Glc-sitosterol	0.0379071	0.269733	0.40443	0.17561	0.130095	0.183933	0.240798	0.136601	0.236323	0.167642	0.242697	0.425997	0.380789	0.295389	0.260644	0.256187	0.131933	0.201148	0.417042	0.0629534	0.237114	0.280117	0.212385	0.14146	0.0228141	0.143511	0.054123	0.258911	0.114841	0.244371	0.227638	0.249958	0.160087	0.205754	0.195971	0.133225	0.0955816	0.0738109	0.00306604	0.0734648	0.0236505	0.0541786	0.0983115	0.0341659	0.0991765	0.125867	0.105878	0.0524298	1e-13
Cer(t18:0_23:0-OH)	0.140209	0.138433	0.12888	0.0470012	0.106036	1e-13	0.109079	0.0445171	0.0117053	0.0676762	0.120897	0.186526	0.165645	0.548714	0.346427	0.269118	0.110113	0.255541	0.442734	0.229824	0.155721	0.175892	0.32666	0.17081	0.0809773	0.0814555	0.073602	0.112935	0.0427721	0.157462	0.0994675	0.123559	0.0871301	0.0665866	0.0347191	0.0968589	0.0274217	0.294844	0.0808091	0.037529	0.104484	0.177882	0.119107	0.0977251	0.235608	0.295956	0.0855838	0.035633	0.0998136
Cer(t18:0_24:1-OH)	0.149008	0.115716	0.0262353	1e-13	0.0110823	0.00596313	0.00991721	0.00725074	0.0126726	0.00824414	0.0598788	0.08293	0.0620668	0.468896	0.358654	0.277477	0.101391	0.241952	0.373728	0.150792	0.203414	0.161456	0.113259	0.108655	0.0449339	0.0836244	0.104796	0.0374369	0.0231325	0.137569	0.0814124	0.0849804	0.0296692	0.00565819	0.0139568	0.00744483	0.0143795	0.395002	0.120092	0.287136	0.142864	0.156836	0.149589	0.148762	0.235629	0.253061	0.34266	0.0657611	0.0453105
SG. sitosteryl glucoside	0.0957909	0.0130678	0.0696159	0.00920626	0.00442564	1e-13	0.0483305	0.00734312	0.0219495	0.00828682	0.0542576	0.0869987	0.132045	0.413021	0.333548	0.287954	0.104723	0.213758	0.329873	0.0942545	0.201197	0.197594	0.243187	0.186144	0.0497831	0.110147	0.0948944	0.0896742	0.0546732	0.12837	0.174604	0.140198	0.060861	0.0978353	0.0602745	0.0373966	0.0358423	0.150696	0.0219168	0.180447	0.0645808	0.114496	0.129828	0.100989	0.249182	0.241907	0.3019	0.0646716	0.0208462
Cer(t18:0_26:1-OH)	0.0425575	0.166342	0.0305244	0.00329664	0.0138554	0.00245056	0.00400163	1e-13	0.0155937	0.00729714	0.0168139	0.0755523	0.0408016	0.279072	0.268263	0.166804	0.0379807	0.103997	0.179086	0.036069	0.0948378	0.0989611	0.0536092	0.0528915	0.0174642	0.0362387	0.0470202	0.0566456	0.00461893	0.113946	0.0524189	0.0568765	0.0357279	0.018299	0.0127225	0.00102514	0.00804185	0.213874	0.0357626	0.136579	0.0678023	0.0719585	0.0924151	0.0390249	0.130704	0.115722	0.150755	0.02387	0.00218558
Cer(t18:0_25:1-OH)	0.0284012	0.161882	0.0561207	0.0170338	0.00474327	0.00787181	0.0214079	0.0136038	0.0165779	0.0150177	0.0622471	0.133877	0.0583024	0.397021	0.210592	0.142349	0.0242521	0.0726023	0.153161	0.00985255	0.0791784	0.121466	0.0815579	0.0608272	0.0118336	0.0251761	0.0375218	0.0874209	0.014619	0.0777708	0.0867802	0.094981	0.0734262	0.0504917	1e-13	0.0131068	0.0215357	0.242764	0.0130264	0.152895	0.0670319	0.047961	0.0751047	0.0278124	0.0868907	0.0546012	0.0983345	0.00594818	0.00379008
DGDG(36:4)_DGDG(18:2_18:2)	0.0896098	0.325559	0.144009	0.31984	0.224436	0.188565	0.386481	0.275372	0.333952	0.231171	0.25979	0.446103	0.411559	0.965747	0.432556	0.21983	0.262384	0.235181	0.197179	1e-13	0.382581	0.190413	0.12241	0.0675642	0.16672	0.177449	0.337381	0.273312	0.0836079	0.370827	0.435337	0.348941	0.266138	0.275155	0.489576	0.51176	0.546059	0.368362	0.287482	0.362981	0.26475	0.325157	0.313545	0.305416	0.591696	0.464822	0.465766	0.206027	0.194898
PE(32:2)_PE(14:0_18:2)	0.0071234	0.0338983	0.0683386	0.0640518	0.052614	0.0822974	0.0999377	0.0677851	0.0880425	0.0954802	0.0856965	0.0751495	0.089033	0.0812492	0.0445547	0.361945	0.0183762	0.0373599	0.0517575	0.0207484	0.0137439	0.166047	0.00866504	0.00659843	0.0127502	0.265692	0.360864	0.00184447	0.250682	0.343574	0.314294	0.453243	0.019691	0.0250639	0.0384472	0.0461475	0.396387	1e-13	0.00778516	0.0318767	0.0321083	0.0161526	0.0366376	0.0175686	0.0413473	0.0548248	0.0536425	0.0305449	0.0341848
PE(32:3)_PE(14:0_18:3)	0.0061765	0.0174166	0.0336224	0.039128	0.0275686	0.0366155	0.0569034	0.0379274	0.0541502	0.0421503	0.0463204	0.0348733	0.0436575	0.02623	0.0211232	0.153589	0.0207888	0.017024	0.0226307	0.0160454	0.16105	0.0984345	0.01058	0.0114536	0.0118088	0.105621	0.139323	0.00945225	0.107727	0.183337	0.153624	0.203565	0.0136434	0.0131509	0.0173629	0.024464	0.162369	1e-13	0.0116642	0.0174817	0.0171672	0.606894	0.0131582	0.0138504	0.0254256	0.795223	1	0.0291294	0.0363055
DGDG(32:2)_DGDG(14:0_18:2)	0.00196157	0.141232	0.207516	0.0500479	0.0509962	0.521525	0.312354	0.423512	0.715364	0.551416	0.10499	0.367447	0.678329	0.694614	0.45362	0.105479	0.0430642	0.0431801	0.318056	0.108395	0.256805	1e-13	0.0960543	0.144471	0.126588	0.121072	0.0462133	0.0950284	0.124384	0.0531363	0.0617351	0.0766169	0.141212	0.163282	0.256401	0.1486	0.199134	0.223326	0.294805	0.192359	0.16902	0.378798	0.28673	0.324582	0.169219	0.297804	0.307294	0.42199	1
PE(36:2)_PE(18:1_18:1)	0.0031059	0.350552	0.112621	0.199771	0.198152	0.138988	0.209597	0.171669	0.221638	0.187861	0.285612	0.935545	0.94052	1	0.615038	0.137396	0.245494	0.626073	0.764814	0.198474	0.0772059	1e-13	0.217764	0.104128	0.212658	0.0917461	0.177423	0.120222	0.0164553	0.145234	0.178866	0.152753	0.0365951	0.126704	0.161124	0.34247	0.0872418	0.0595712	0.405177	0.0426617	0.0477241	0.103965	0.088073	0.0646458	0.147647	0.182478	0.229657	0.272795	0.313875
PG(34:2)_PG(16:1_18:1)	0.0585639	1e-13	0.196819	0.36639	0.128533	0.239196	0.236834	0.242724	0.291899	0.277535	0.313272	0.696537	0.773409	0.565503	0.763069	0.188325	0.248993	0.372989	1	0.106738	0.141442	0.0479796	0.222115	0.218599	0.307356	0.214839	0.210961	0.307492	0.177471	0.119124	0.124883	0.119104	0.189879	0.342368	0.275518	0.49783	0.225183	0.0538549	0.175633	0.0907652	0.0762046	0.0672457	0.135825	0.0750075	0.113829	0.0923934	0.131848	0.468983	0.0923059
PE(34:2)_PE(16:1_18:1)	0.00427503	0.363	0.0816373	0.224288	0.0411364	0.101558	0.117566	0.120527	0.127259	0.147122	0.170467	0.898851	0.788813	0.68633	0.735674	0.143554	0.190948	0.41944	1	0.022892	0.0880303	0.00670741	0.180377	0.160961	0.254773	0.140812	0.200625	0.361381	0.0977929	0.0971214	0.17382	0.104237	0.166894	0.292321	0.233614	0.451007	0.164401	0.0397439	0.224793	0.0159773	0.00390419	1e-13	0.0417368	0.00267189	0.0370743	0.0187116	0.0455418	0.290384	0.0225601
PE(30:1)_PE(14:0_16:1)	0.0977183	0.260712	0.204876	0.29177	0.121493	0.204031	0.222566	0.218311	0.177987	0.234307	0.278314	0.482046	0.540541	0.50534	0.931697	0.0927466	0.227968	0.426974	1	0.0948814	0.0837687	1e-13	0.13892	0.23314	0.159186	0.0868671	0.107904	0.255267	0.108018	0.052267	0.0860942	0.0535052	0.131304	0.264541	0.261643	0.305408	0.114544	0.132997	0.26127	0.131317	0.0935346	0.0703043	0.186012	0.078995	0.0750973	0.0462711	0.0979695	0.407902	0.113012
PE(32:0)_PE(16:0_16:0)	0.0202298	0.527255	0.109489	0.219763	0.061622	0.110392	0.140472	0.105223	0.130102	0.126676	0.225067	1	0.337563	0.134667	0.320149	0.211149	0.180227	0.438835	0.468794	0.0434752	0.225069	1e-13	0.329833	0.17997	0.148325	0.0533561	0.205514	0.335442	0.0739835	0.0604662	0.111392	0.0889117	0.202754	0.459044	0.283131	0.413749	0.0919323	0.0636233	0.316603	0.039586	0.0388736	0.0410198	0.0758529	0.0363159	0.0799389	0.0564402	0.0541685	0.268308	0.0682111
DG(18:0_18:0)	0.525095	0.195252	0.562376	0.273292	0.202725	0.251264	0.361641	0.152308	0.274025	0.301619	0.286304	0.266545	0.516023	0.602605	0.693257	0.464491	0.307337	0.507275	0.668032	0.446803	0.355336	0.35296	0.450089	0.635926	0.128471	0.232023	0.204887	0.551902	0.179327	0.463287	0.244405	0.331721	0.13677	0.264829	0.300866	0.179013	0.172605	0.233177	0.192104	0.587674	0.717908	0.609788	0.479696	0.586136	0.972291	0.777289	0.892425	0.480483	0.239548
DG(16:0_18:0)	0.28674	0.100299	0.252572	0.0455664	0.0859223	0.0949412	0.188498	0.112307	0.131458	0.146431	0.169132	0.169475	0.310212	0.526222	0.465148	0.513272	0.247119	0.37943	0.478699	0.250016	0.34385	0.338002	0.697885	0.484652	0.0267092	0.149115	0.209749	0.925389	0.0646505	0.345191	0.322832	0.320455	0.11527	0.240705	0.23912	0.0701117	1e-13	0.224798	0.0319926	0.675041	0.496329	0.35774	0.487027	0.30595	0.728253	0.643363	0.849164	0.381043	0.0902686
HexCer(d18:2_23:1-OH)	0.0522935	0.196872	0.694544	0.263724	0.174443	0.290258	0.518895	0.268341	0.397668	0.281596	0.416568	0.194725	0.505989	0.318395	0.431229	0.30035	0.215933	0.275475	0.433995	0.259622	0.3472	0.404146	0.297503	0.379321	0.0742686	0.10955	0.0615804	0.327333	0.219305	0.29619	0.221869	0.255027	0.162266	0.17256	0.366023	0.0985599	0.0788824	0.128334	1e-13	0.587033	0.247602	0.280042	0.230311	0.319604	0.740837	0.739051	1	0.307747	0.0652717
HexCer(t18:1_24:0-OH)	0.132212	0.132121	0.325905	0.07054	0.112014	0.149293	0.198268	0.134072	0.187466	0.111379	0.259755	0.196269	0.318334	0.412811	0.423572	0.345009	0.383681	0.403895	0.748101	0.275718	0.366549	0.327549	0.429626	0.440572	0.0589281	0.122545	0.177223	0.148108	0.0689406	0.245238	0.158808	0.210195	0.0842692	0.081404	0.10904	0.0606099	1e-13	0.212828	0.0479212	0.720235	0.337433	0.277063	0.267261	0.292348	0.666219	0.724715	0.968469	0.289757	0.106517
HexCer(t18:1_24:1-OH)	0.0998637	0.134578	0.322859	0.0833456	0.11336	0.147629	0.262095	0.153774	0.215403	0.159433	0.240322	0.144493	0.326145	0.344383	0.432804	0.26658	0.24388	0.298592	0.620962	0.270399	0.268155	0.299706	0.327799	0.362298	0.0230379	0.0875615	0.13108	0.155221	0.0729169	0.195118	0.111506	0.176706	0.0561624	0.0809061	0.120467	0.036469	0.00716517	0.233886	0.0661595	0.699404	0.311581	0.293714	0.272325	0.343179	0.711201	0.761516	1	0.354535	0.121608
HexCer(d18:2_16:0-OH)	0.0792529	0.244331	0.207546	0.0175175	0.0518028	0.0875144	0.182891	0.09918	0.13941	0.0929632	0.199274	0.171328	0.305645	0.423681	0.458219	0.350674	0.237298	0.436647	0.577602	0.308393	0.395639	0.48546	0.365507	0.401025	0.0104997	0.110827	0.149149	0.263639	0.0224978	0.364062	0.248205	0.262867	0.0658152	0.129301	0.173607	0.00322387	1e-13	0.355896	0.168527	0.558384	0.225661	0.300509	0.230594	0.302729	0.721122	0.732786	1	0.3154	0.115538
DG(14:0_18:2)	0.0761366	0.103713	0.370762	0.149202	0.169804	0.224076	0.354523	0.289605	0.307469	0.243293	0.136951	0.227132	0.294298	0.527462	0.454193	0.164239	0.174544	0.206721	0.356681	0.120393	0.176873	0.200473	0.189052	0.185375	0.0178602	0.0527898	0.0676378	0.200325	0.0687706	0.200159	0.0969884	0.136648	0.0874093	0.171507	0.179558	0.0966303	0.031288	0.199663	1e-13	0.700482	0.276561	0.281089	0.308673	0.255247	0.503432	0.651191	1	0.203424	0.101958
HexCer(t18:1_24:0)	0.337171	0.100308	0.208108	0.0609011	0.136777	0.116666	0.145078	0.0916476	0.136452	0.0584428	0.168237	0.231039	0.260621	0.503082	0.723429	0.343859	0.369405	0.538372	0.994796	0.34296	0.418257	0.176073	0.391891	0.412203	0.134706	0.153097	0.27934	0.0472455	0.0371389	0.13093	0.0770999	0.103785	0.0569639	0.0175703	0.0318966	1e-13	0.0224736	0.350217	0.148014	1	0.554141	0.420983	0.458374	0.594435	0.795813	0.85893	0.959956	0.277689	0.243308
SG. cholesteryl glucoside	0.248505	0.0490697	0.0589147	0.0317142	0.0508135	0.0523648	0.0695174	0.0643279	1e-13	0.0521762	0.0317897	0.0427516	0.0788402	0.464757	0.52879	0.283551	0.224759	0.251285	0.503174	0.194474	0.386351	0.102023	0.194884	0.212723	0.0751691	0.115069	0.219364	0.0832145	0.031841	0.0795012	0.0592057	0.0644278	0.0516001	0.066054	0.061037	0.0481053	0.0351374	0.328324	0.133524	0.815694	0.615113	0.475407	0.313795	0.376172	0.760779	0.809875	1	0.198335	0.138206
DG(18:2_22:2)	0.201512	0.0806808	0.235797	0.0960714	0.034242	0.0909536	0.0805355	1e-13	0.0766006	0.0942469	0.099582	0.272576	0.159841	0.656197	0.537306	0.154347	0.11988	0.475891	0.660573	0.286492	0.377067	0.193634	0.292916	0.22879	0.0737646	0.170992	0.161571	0.0955132	0.0550583	0.135284	0.101696	0.156782	0.0573384	0.10255	0.0440292	0.0775655	0.0487293	0.366746	0.0962829	0.746107	0.407843	0.293994	0.368087	0.435205	0.581809	0.613877	0.335487	0.414159	0.148085
HexCer(d18:1_24:0-OH)	0.221535	0.122113	0.171187	0.0881465	0.0946028	0.108399	0.10975	0.108525	1e-13	0.0926482	0.124692	0.217609	0.18386	0.553699	0.469183	0.386161	0.339	0.443514	0.581849	0.240704	0.426784	0.215924	0.359744	0.36375	0.189088	0.233988	0.293978	0.0852202	0.125061	0.166181	0.170715	0.182359	0.144315	0.0820197	0.0835555	0.103965	0.0906763	0.309988	0.141132	0.547119	0.33338	0.328407	0.321359	0.349097	0.516559	0.485471	0.663688	0.219743	0.15141
HexCer(d18:1_20:0-OH)	0.124208	0.0682852	0.168262	0.0103146	0.0482435	0.0675058	0.112215	0.0450942	0.0739213	0.105009	0.0669933	0.245646	0.272382	0.681477	0.530975	0.318558	0.239407	0.44192	0.58638	0.202383	0.395797	0.17502	0.340637	0.316516	0.0787039	0.198221	0.169723	0.0894903	0.0630302	0.16981	0.148714	0.117616	0.130963	1e-13	0.0795209	0.0322799	0.0204442	0.193673	0.0411879	0.527442	0.202483	0.270493	0.237241	0.297977	0.4883	0.600074	0.746005	0.179857	0.0550829
HexCer(d18:1_16:0-OH)	0.125038	0.0517206	0.0442489	0.00128907	0.0120417	0.0167154	0.0275285	0.0168034	0.0270957	0.0204948	0.0254469	0.0552048	0.082186	0.617859	0.621316	0.33279	0.163148	0.347505	0.417902	0.189622	0.38117	0.109371	0.262349	0.274036	0.0643598	0.159316	0.170972	0.0605622	0.00725066	0.100828	0.0798177	0.0617321	0.0266313	0.0227271	0.0319489	1e-13	0.00681685	0.479147	0.131116	0.656862	0.249507	0.349591	0.265709	0.3931	0.710506	0.73235	0.933906	0.195063	0.110159
HexCer(t18:1_16:0-OH)	0.177844	0.000945225	0.0970656	1e-13	0.0180542	0.0402052	0.104974	0.0418256	0.0969943	0.0435918	0.129604	0.0767044	0.173877	0.44584	0.484046	0.362481	0.248782	0.356529	0.549717	0.283724	0.354021	0.14491	0.328133	0.385416	0.0887294	0.210497	0.196469	0.0247238	0.043822	0.115938	0.0637584	0.089451	0.0144743	0.0265103	0.0229891	0.00155752	0.0159172	0.31824	0.0970959	0.613353	0.318078	0.293432	0.29849	0.369478	0.621825	0.724663	0.865792	0.237658	0.0894598
HexCer(t18:1_22:0-OH)	0.163502	0.0334876	0.163945	0.0126177	0.0284968	0.0476752	0.125398	0.0184644	0.0714548	0.0700577	0.114749	0.0830962	0.143301	0.400209	0.467729	0.359168	0.285915	0.252968	0.4696	0.177978	0.417532	0.207621	0.360759	0.372331	0.089595	0.162316	0.164914	0.0854657	0.0407174	0.150473	0.0763904	0.110616	0.0433517	0.0277712	0.0671707	0.0150924	1e-13	0.193947	0.0370062	0.643239	0.283984	0.312792	0.317361	0.34084	0.6443	0.678989	0.955133	0.223197	0.0554357
HexCer(t18:1_22:1-OH)	0.177169	0.044467	0.12348	0.0163962	0.0311037	0.0486913	0.0847214	0.0511521	0.0653348	0.0453692	0.0694545	0.0436242	0.123525	0.394182	0.486902	0.277085	0.207603	0.26028	0.436534	0.209682	0.335118	0.172063	0.351729	0.36914	0.0912208	0.169507	0.152514	0.0690034	0.0302763	0.119619	0.0548567	0.0741125	0.0338746	0.01518	0.0272524	1e-13	0.0159732	0.274102	0.0780943	0.642039	0.303067	0.368914	0.326342	0.355551	0.630063	0.757801	1	0.216318	0.122135
HexCer(t18:0_22:0-OH)	0.143579	0.0327063	0.192528	0.0605093	0.0637383	0.100449	0.110134	0.0496393	0.0821694	0.0386744	0.0626951	0.0685985	0.144548	0.40993	0.401273	0.287725	0.211388	0.300321	0.4328	0.149017	0.326929	0.140053	0.250387	0.32133	0.0631991	0.106206	0.133272	0.0549747	0.0421981	0.154479	0.0390324	0.0790155	0.0685038	0.0276141	0.0686524	0.0596132	1e-13	0.168132	0.0902729	0.582391	0.275625	0.299846	0.262718	0.26463	0.518441	0.472021	0.748486	0.157556	0.123246
HexCer(t18:1_18:0-OH)	0.107265	0.134319	0.173882	0.0224566	0.0764015	0.152048	0.146592	0.115893	0.206647	0.110877	0.16751	0.144012	0.192519	0.3637	0.588844	0.363412	0.253982	0.404221	0.60739	0.204832	0.481729	0.284364	0.381269	0.35286	0.0436796	0.171778	0.203642	0.206245	1e-13	0.250857	0.172796	0.171605	0.0669363	0.103466	0.116977	0.00410819	0.0222873	0.35743	0.122229	0.641379	0.324893	0.298903	0.221974	0.25711	0.62274	0.615899	0.802662	0.233755	0.0440066
HexCer(t18:1_20:0-OH)	0.0398625	0.118551	0.254567	0.0317059	0.0614058	0.0791867	0.184824	0.0646531	0.130851	0.0660015	0.0787866	0.0580482	0.180357	0.385291	0.405382	0.288932	0.203783	0.174486	0.407579	0.159341	0.421129	0.357688	0.406384	0.400354	0.00798502	0.144753	0.147323	0.249652	0.0293152	0.227612	0.206548	0.16531	0.0818027	0.103676	0.117066	0.00504119	0.0163209	0.162467	1e-13	0.535995	0.183645	0.214386	0.202293	0.212272	0.5214	0.548333	0.794763	0.211492	0.0478761
Cer(t18:0_22:1-OH)	0.197917	0.0635416	0.0419485	0.00537342	0.0943351	1e-13	0.0763749	0.0297557	0.0341269	0.0110518	0.0383011	0.054805	0.089614	0.50791	0.456668	0.422963	0.205092	0.408605	0.389753	0.220918	0.280567	0.169297	0.357109	0.358352	0.145678	0.067554	0.147026	0.0582486	0.00523011	0.110173	0.0832733	0.0949025	0.000593309	0.0590728	0.0337225	0.0465369	0.016769	0.456654	0.138076	0.391854	0.147079	0.447852	0.141348	0.246478	0.723247	0.614714	0.817345	0.0802459	0.197433
HexCer(t18:0_22:1-OH)	0.165501	1e-13	0.0121493	0.00224272	0.00971037	0.00272849	0.0162126	0.00191782	0.0066574	0.00755744	0.00630382	0.0169006	0.0182015	0.554605	0.54899	0.210032	0.0758336	0.19511	0.236197	0.0880867	0.192092	0.0396865	0.127033	0.118882	0.06589	0.119215	0.0982566	0.00352026	0.0207512	0.0391509	0.0190069	0.0203246	0.0200115	0.000904185	0.00367484	0.00348869	0.0107909	0.299833	0.0653384	0.501789	0.195549	0.240576	0.215662	0.269852	0.321275	0.396083	0.482893	0.0600385	0.0366197
HexCer(t18:0_24:1-OH)	0.162445	0.00880763	0.0192065	0.00156385	0.0118197	0.0097527	0.0124171	0.00510055	0.00744217	0.0125927	0.0167422	0.0376302	0.0415404	0.56246	0.47048	0.214412	0.0909304	0.234351	0.310701	0.0951577	0.214307	0.0380121	0.113119	0.114227	0.0520615	0.0947196	0.107071	0.00716974	0.00923554	0.042429	0.0266732	0.0178134	0.0185823	1e-13	2.36369e-05	0.00389369	0.00314074	0.266427	0.0609532	0.442751	0.212805	0.216262	0.213318	0.273155	0.382929	0.377733	0.446432	0.0620473	0.0378633
HexCer(d18:2_18:1-OH)	0.0925608	0.351651	0.217806	0.0491943	0.0704779	0.0379686	0.102752	0.0604576	0.0916629	0.0630323	0.168914	0.167966	0.194582	0.447615	0.343564	0.372079	0.241428	0.384625	0.362518	0.225022	0.535601	0.510281	0.409217	0.438736	0.0500826	0.155923	0.239794	0.362207	0.0406379	0.381753	0.220039	0.252268	0.15683	0.136405	0.208548	1e-13	0.0363782	0.436341	0.244832	0.349535	0.20124	0.223784	0.162689	0.197684	0.454953	0.650345	0.602817	0.245246	0.0811541
Cer(t18:0_22:0)	0.213249	0.197772	0.0581558	0.000639628	0.185185	0.00588679	0.248642	0.100375	0.103195	0.0225001	0.185885	0.198477	0.221586	0.433564	0.356692	0.426179	0.193317	0.410961	0.704994	0.305193	0.222615	0.325612	0.430714	0.389897	0.148685	0.0588087	0.067744	0.142659	0.0195559	0.26666	0.120516	0.165624	0.028109	0.137003	0.0482806	0.11	1e-13	0.280517	0.169577	0.262492	0.103232	0.271416	0.153066	0.14205	0.502773	0.464938	0.448945	0.0725226	0.198715
SG. campesteryl glucoside	0.196878	1e-13	0.141791	0.0402738	0.0330937	0.0798522	0.148431	0.0779799	0.120048	0.0707526	0.148646	0.204234	0.303007	0.605095	0.461097	0.354518	0.228181	0.374909	0.546629	0.194705	0.271959	0.244562	0.355164	0.319949	0.101696	0.183613	0.166427	0.112376	0.125458	0.149943	0.249343	0.202716	0.109367	0.150182	0.119441	0.0713698	0.0697902	0.171937	0.0666029	0.36789	0.1723	0.224852	0.232108	0.230599	0.380265	0.41032	0.480214	0.17815	0.0840742
DGMG(16:0)	0.0432553	0.172346	0.1448	0.187266	0.215657	0.175488	0.319221	0.464247	0.244885	0.32062	0.300716	0.172424	0.185531	0.110864	0.155076	0.4185	0.260574	0.133642	0.0676425	0.10109	0.294151	0.355147	0.44551	0.403178	0.307624	0.451218	0.393952	0.507129	0.219427	0.532793	0.833794	0.480211	0.723195	0.477117	0.47562	0.411751	0.43476	0.0345893	0.163407	0.136599	1e-13	0.0593325	0.180898	0.166463	0.128096	0.150783	0.178716	0.27969	0.294216
LysoPE(22:2)	0.160135	0.107472	1e-13	0.134153	0.116415	0.0387982	0.111132	0.0176488	0.131867	0.0615999	0.214274	0.114971	0.0917272	0.354658	0.186696	0.763555	0.60752	0.129088	0.249587	0.0563355	0.490159	0.528548	1	0.77133	0.695861	0.84895	0.667678	0.497386	0.410656	0.96466	0.990281	0.943481	0.844937	0.506436	0.555334	0.788706	0.701394	0.0122617	0.0815646	0.0871117	0.167667	0.148627	0.177324	0.134668	0.128603	0.164223	0.0316633	0.0603149	0.112274
LysoPE(14:0)	0.0779228	0.159786	0.187983	0.23598	0.19555	0.165013	0.232722	0.154233	0.255017	0.11235	0.382306	0.222788	0.163111	0.318905	0.130166	0.583896	0.365242	0.137526	0.213511	0.0853453	0.301434	0.423767	0.945653	0.634164	0.537763	0.546009	0.608327	0.725711	0.424204	0.753181	0.815535	0.90121	0.73499	0.654342	1	0.780917	0.572962	0.0186588	0.0733582	0.0722879	0.0885993	0.140398	0.124596	0.0841859	0.121906	0.108967	1e-13	0.15155	0.0915222
DGMG(18:2)	1e-13	0.679571	0.0622922	0.0951623	0.0863545	0.0546424	0.100986	0.101721	0.111378	0.0571538	0.214316	0.124689	0.091804	0.0742659	0.0336066	0.417502	0.559716	0.037526	0.0193303	0.0352527	0.319534	0.582297	0.623152	0.517716	0.478896	0.460751	0.42334	0.827288	0.392782	0.85826	0.867848	0.730189	0.733674	0.728981	1	0.708478	0.713997	0.0155236	0.0307031	0.0180928	0.0705116	0.0758766	0.0286776	0.0675685	0.0665905	0.0826101	0.00964471	0.0265564	0.0455036
PI(34:3)_PI(16:1_18:2)	0.0116631	1e-13	0.043972	0.0445805	0.0346337	0.0452938	0.0609368	0.0542462	0.0649551	0.0520002	0.0465058	0.0346995	0.0474032	0.0153251	0.0147725	0.43395	0.765818	0.0202227	0.0304456	0.0233123	0.418383	0.426362	0.468381	0.452177	0.453063	0.370115	0.355693	0.611883	0.485365	0.72034	0.589829	0.825739	0.658561	0.732007	0.877309	1	0.772047	0.00986232	0.0193012	0.0200611	0.0195481	0.0176601	0.0190564	0.0169049	0.0245439	0.0288951	0.0276007	0.0359543	0.0326864
LysoPE(22:1)	0.0679649	0.125937	0.042268	0.12059	0.0987501	0.0211115	0.075583	0.0761045	0.0862222	0.0511341	0.132463	0.0772979	0.0907243	0.0859199	0.0678165	0.396678	0.565701	0.0780782	0.0862454	0.0754309	0.31971	0.412164	1	0.838556	0.587552	0.76383	0.715583	0.476432	0.346856	0.561486	0.641556	0.633601	0.615918	0.424085	0.42439	0.50868	0.523672	1e-13	0.081392	0.0569273	0.0619386	0.09397	0.0753146	0.0907865	0.125252	0.0577072	0.048932	0.118912	0.176971
LysoPC(24:1)	0.0497583	0.033084	0.0438592	0.0769813	0.0313101	0.0436141	0.0598944	0.067495	0.0714001	0.0627823	0.102555	0.0362531	0.0547489	0.0508227	0.0429382	0.506461	0.751558	0.0583221	0.067874	0.0569783	0.379908	0.327613	1	0.862916	0.738492	0.801875	0.715368	0.35031	0.460383	0.508969	0.542328	0.627823	0.715381	0.38766	0.536609	0.469599	0.565313	1e-13	0.0216231	0.0338914	0.0483737	0.0713395	0.0382633	0.083591	0.0779016	0.0651096	0.0401921	0.0825903	0.107613
LysoPC(22:1)	0.0641283	0.0454102	0.0640909	0.0804467	0.0601366	0.00539853	0.0614592	0.0499422	0.0768218	0.0506213	0.178812	0.0361909	0.0771371	0.0461166	0.0317991	0.361845	0.622309	0.0279053	0.0619808	0.0621024	0.27386	0.322191	1	0.738752	0.715325	0.699727	0.734662	0.322134	0.384227	0.605868	0.551254	0.588041	0.607088	0.267544	0.398825	0.480235	0.414292	1e-13	0.0376642	0.0197579	0.0650223	0.0625566	0.0860651	0.0487925	0.111448	0.0215759	0.0149548	0.114271	0.158112
LysoPS(18:2)	0.0331129	0.332571	0.259907	0.551359	0.372624	0.347491	0.529387	0.423111	0.440317	0.401525	0.594221	0.434004	0.374836	0.0503097	0.018409	0.325824	0.435411	0.0888431	0.114779	0.0932317	0.282212	0.49664	0.544166	0.359302	0.404829	0.329299	0.313803	0.70056	0.47065	0.759174	0.736154	0.869184	0.7133	0.733641	1	0.968202	0.709981	1e-13	0.129368	0.0265042	0.0523893	0.113157	0.0543557	0.0735716	0.141838	0.064897	0.0608934	0.103181	0.205043
LysoPI(18:2)	0.0338114	0.348981	0.238489	0.492623	0.348148	0.320477	0.506256	0.370834	0.483814	0.44758	0.569774	0.421525	0.347578	0.0545644	0.0234921	0.302213	0.476669	0.0839942	0.100112	0.0755122	0.264801	0.55129	0.50228	0.431185	0.385971	0.356663	0.374867	0.708986	0.51962	0.833537	0.815358	0.934639	0.828581	0.683217	0.93494	1	0.780879	1e-13	0.109784	0.0291368	0.06375	0.0690615	0.0469245	0.0613236	0.0856588	0.0660748	0.042803	0.106794	0.176559
LysoPI(18:3)	0.0278855	0.338342	0.26826	0.560852	0.388238	0.360614	0.518262	0.405484	0.536505	0.466219	0.563315	0.352241	0.327157	0.0270559	0.0157202	0.236641	0.357431	0.0614694	0.0904569	0.0866261	0.167404	0.56734	0.408134	0.397375	0.298151	0.251356	0.267791	0.800475	0.546801	0.924821	0.883807	1	0.88528	0.675699	0.844099	0.943837	0.825687	1e-13	0.0954582	0.0238518	0.0463383	0.0491235	0.0379168	0.0440776	0.0645793	0.0480278	0.0351235	0.131575	0.190609
LysoPG(18:3)	0.0332118	0.289055	0.258525	0.61893	0.451817	0.320102	0.53751	0.442912	0.568103	0.471278	0.573454	0.282951	0.295634	0.0248988	0.0203826	0.164054	0.279735	0.0445718	0.0796729	0.0585713	0.117923	0.590774	0.338923	0.31843	0.253984	0.205837	0.245065	0.681729	0.63452	0.872363	0.77517	0.912132	0.852012	0.694812	0.879628	1	0.844047	1e-13	0.0756881	0.0242963	0.0407432	0.0450131	0.0405299	0.037778	0.0493005	0.0373512	0.0271633	0.106997	0.153739
LysoPG(16:0)	0.0428537	0.281618	0.211982	0.459321	0.37209	0.248641	0.460567	0.355577	0.501207	0.387856	0.560914	0.324973	0.305821	0.0449361	0.0246823	0.217703	0.309409	0.0525511	0.0712844	0.0530111	0.161681	0.601313	0.372019	0.348777	0.286691	0.25507	0.293658	0.710793	0.612452	0.90034	0.822368	0.991833	0.842473	0.721163	0.854071	1	0.798946	1e-13	0.0678354	0.0218986	0.0398511	0.0496941	0.042074	0.0419012	0.0466365	0.0374702	0.0214169	0.0779446	0.131111
LysoPG(18:2)	0.045266	0.266518	0.188846	0.431882	0.348869	0.222763	0.409144	0.319269	0.432859	0.337896	0.497848	0.294963	0.273592	0.0499813	0.0300916	0.23212	0.33159	0.0550986	0.0794804	0.0450091	0.195765	0.560999	0.394843	0.326407	0.302523	0.296421	0.337241	0.571367	0.561047	0.82347	0.73802	0.848149	0.77992	0.683431	0.893655	1	0.746703	1e-13	0.071703	0.0259987	0.0452883	0.0614596	0.0476735	0.0514699	0.0538779	0.0424915	0.0251497	0.0707604	0.112458
LysoPG(18:1)	0.0451442	0.347675	0.149393	0.359839	0.308541	0.178999	0.342406	0.280002	0.390162	0.27974	0.605832	0.504829	0.442133	0.0913857	0.0510883	0.24011	0.327737	0.0975337	0.143477	0.0755919	0.144691	0.637483	0.401496	0.342785	0.319254	0.292603	0.327547	0.635188	0.541945	0.966174	0.864451	1	0.704789	0.588133	0.718645	0.89671	0.641319	1e-13	0.104574	0.0169203	0.0321428	0.0486512	0.0374487	0.0457404	0.0470702	0.0383211	0.0199275	0.0714261	0.131317
LysoPC(16:1)	0.118499	0.153086	0.228964	0.327258	0.325583	0.281159	0.390794	0.342645	0.324447	0.253716	0.497413	0.360446	0.299911	0.20767	0.0984456	0.481999	0.54022	0.103469	0.200134	0.108794	0.319644	0.438645	0.69716	0.539638	0.577972	0.529876	0.544862	0.644288	0.496275	0.670162	0.688599	0.737914	0.703124	0.758046	0.901642	1	0.667775	1e-13	0.0781327	0.0411984	0.0537018	0.113011	0.120879	0.0794782	0.0582648	0.121283	0.0460489	0.134068	0.145011
SQMG(16:0)_SQMG(16:0)	0.0791919	0.13316	0.189911	0.297206	0.252438	0.163191	0.296442	0.250964	0.365321	0.250924	0.438093	0.25137	0.251418	0.10393	0.0497266	0.528983	0.607945	0.100454	0.117714	0.0845916	0.313403	0.590961	0.88239	0.698849	0.570191	0.577666	0.589164	0.669355	0.611361	0.885494	0.867265	1	0.865885	0.84426	0.971527	0.97354	0.763762	1e-13	0.0477965	0.0274474	0.0593767	0.107095	0.0669228	0.0819638	0.100633	0.0747553	0.0549343	0.100094	0.164479
LysoPC(16:0)	0.074955	0.127451	0.14175	0.286953	0.23	0.154649	0.296372	0.232017	0.32601	0.224955	0.397761	0.233142	0.237174	0.0968367	0.0511774	0.493889	0.575385	0.0868249	0.0862111	0.0637931	0.301742	0.572262	0.852107	0.660807	0.566325	0.577533	0.539654	0.617305	0.607088	0.835439	0.82856	1	0.831173	0.800314	0.938756	0.98693	0.742759	1e-13	0.0520857	0.0325851	0.0616599	0.0889792	0.0657198	0.0762174	0.0957017	0.0656643	0.0360022	0.0846606	0.138955
MGMG(18:2)	0.058473	0.188275	0.140228	0.257634	0.241887	0.151898	0.278691	0.214018	0.325992	0.21021	0.355387	0.218415	0.219725	0.0661671	0.0429763	0.403478	0.482725	0.0741789	0.0797362	0.050977	0.286739	0.548328	0.727879	0.565368	0.471558	0.533089	0.482002	0.707817	0.5216	0.729859	0.804808	0.898246	0.772343	0.83252	1	0.959186	0.660986	1e-13	0.0507835	0.033641	0.0589523	0.104062	0.0729178	0.0719237	0.0932743	0.0730994	0.0331308	0.0822733	0.114974
LysoPE(18:2)	0.0509723	0.140099	0.118639	0.242308	0.193953	0.135708	0.247335	0.185993	0.267092	0.191129	0.321747	0.198295	0.180477	0.0628438	0.0354371	0.378864	0.463168	0.0602077	0.0651148	0.0418138	0.255102	0.526794	0.76213	0.563767	0.484863	0.530574	0.461573	0.697953	0.554968	0.74026	0.812809	0.929542	0.832327	0.798915	0.995153	1	0.69439	1e-13	0.0383738	0.0292915	0.0518593	0.0749932	0.0534369	0.0607567	0.0776891	0.0550719	0.0311069	0.0624457	0.100575
SQMG(18:2)_SQMG(18:2)	0.0731018	0.112936	0.158179	0.29054	0.233506	0.159444	0.319534	0.241384	0.394231	0.247447	0.434583	0.27287	0.263812	0.0830006	0.0462486	0.404004	0.565116	0.090636	0.10416	0.0773583	0.252371	0.473432	0.727481	0.554965	0.545299	0.516287	0.479269	0.481196	0.583741	0.664655	0.630681	0.854406	0.740238	0.775908	0.941177	1	0.656099	1e-13	0.0519511	0.0398	0.0613207	0.0951025	0.0644072	0.0756826	0.0995281	0.0750795	0.0408379	0.0807543	0.144331
LysoPC(18:2)	0.0655072	0.0981662	0.133851	0.25717	0.201994	0.154388	0.293032	0.218498	0.355184	0.225397	0.422347	0.256465	0.237915	0.0721606	0.04143	0.400486	0.56954	0.0813323	0.0873971	0.0597891	0.235641	0.46693	0.735909	0.567108	0.534262	0.518811	0.477075	0.468108	0.596107	0.642108	0.622823	0.858557	0.744967	0.760217	0.947996	1	0.679594	1e-13	0.050762	0.0343355	0.0601186	0.0770545	0.056551	0.0711175	0.0919322	0.0635612	0.0375648	0.0772442	0.130363
LysoPE(18:3)	0.0722012	0.189157	0.220877	0.386616	0.346251	0.231747	0.374473	0.341689	0.428882	0.29516	0.448216	0.228063	0.262016	0.0513464	0.0427027	0.457625	0.607974	0.0867831	0.111181	0.0953127	0.250933	0.555846	0.952363	0.751611	0.570941	0.56543	0.510216	0.80139	0.576676	0.81704	0.862838	0.96657	0.884036	0.877272	1	0.96699	0.774732	1e-13	0.0684256	0.0460382	0.0768695	0.122249	0.0818918	0.095043	0.116444	0.0867619	0.0574142	0.163176	0.227144
LysoPC(20:2)	0.0483265	0.0919908	0.0884966	0.252354	0.163452	0.12886	0.212006	0.125075	0.269205	0.151137	0.312248	0.150725	0.160181	0.0330397	0.0240906	0.318688	0.435422	0.0526529	0.0597956	0.0493831	0.178865	0.496957	0.754312	0.536896	0.476925	0.410363	0.350842	0.564685	0.596439	0.669775	0.705986	0.896202	0.86183	0.693791	0.775579	1	0.78295	1e-13	0.0404831	0.0196421	0.0337481	0.0535186	0.0423495	0.0416758	0.0398424	0.0514564	0.0282223	0.0856686	0.103377
SQMG(18:3)_SQMG(18:3)	0.05732	0.243936	0.209657	0.437309	0.327385	0.229868	0.407243	0.334385	0.437035	0.338216	0.461323	0.295665	0.298936	0.042723	0.0289742	0.376823	0.486324	0.0624915	0.0855147	0.0734299	0.194297	0.50442	0.729744	0.549088	0.44743	0.404467	0.389533	0.683656	0.600211	0.728579	0.746882	0.855872	0.781915	0.916936	1	0.973341	0.788168	1e-13	0.0821093	0.0208017	0.0435347	0.0719006	0.0465082	0.0530502	0.0629235	0.0459474	0.0270614	0.128772	0.186607
LysoPC(18:3)	0.0559909	0.0954303	0.182345	0.358209	0.268998	0.206484	0.373047	0.296753	0.425326	0.289428	0.436448	0.2139	0.24483	0.0423691	0.030405	0.324941	0.463114	0.0636373	0.0847721	0.0678555	0.151991	0.397348	0.648741	0.499011	0.436654	0.382355	0.347345	0.448409	0.647018	0.552481	0.550914	0.7924	0.705657	0.781583	0.874798	1	0.737158	1e-13	0.0460901	0.0264137	0.0474709	0.0631636	0.046988	0.0534451	0.0700513	0.0538778	0.0355379	0.110715	0.154732
LysoPE(18:1)	0.0557039	0.210888	0.0700401	0.185805	0.176356	0.0765519	0.171275	0.138769	0.191261	0.118294	0.28856	0.316833	0.261202	0.133505	0.091746	0.449466	0.542634	0.12585	0.181418	0.0657775	0.250111	0.544718	0.903486	0.72051	0.613404	0.605025	0.56302	0.855999	0.480844	0.85981	1	0.940785	0.777062	0.669381	0.750002	0.944699	0.579507	1e-13	0.083939	0.0261861	0.0388222	0.0995382	0.0559774	0.0694093	0.076446	0.0571883	0.0347069	0.0772388	0.157068
LysoPE(20:1)	0.0665798	0.171071	0.083644	0.188892	0.184661	0.0762796	0.210928	0.128743	0.194262	0.133022	0.236742	0.144927	0.16063	0.0636549	0.0343632	0.416892	0.641891	0.0647748	0.0601069	0.0598834	0.280848	0.614229	0.994396	0.767689	0.585799	0.586641	0.585319	0.795149	0.518456	0.896961	0.948245	1	0.866724	0.713557	0.771868	0.901778	0.72588	1e-13	0.082108	0.0385549	0.0535653	0.0948176	0.0690156	0.0867104	0.087593	0.0510101	0.0440784	0.0673767	0.174884
LysoPC(20:1)	0.0434695	0.10661	0.0498542	0.112713	0.116158	0.0742684	0.112902	0.113238	0.160225	0.0803417	0.159346	0.133079	0.106505	0.0244951	0.0161223	0.349025	0.609874	0.0716772	0.0711436	0.0520364	0.205124	0.585893	1	0.755323	0.638711	0.640412	0.614068	0.52584	0.630909	0.668839	0.687963	0.932057	0.808303	0.588867	0.663881	0.788455	0.540697	1e-13	0.0474709	0.0198301	0.0457938	0.0527568	0.0462382	0.054012	0.0640242	0.0396913	0.0403486	0.0518773	0.129356
DGMG(18:1)	0.0564421	0.178157	0.0911033	0.206007	0.151009	0.0843877	0.161442	0.18348	0.229865	0.167768	0.500041	0.247232	0.286172	0.0480116	0.0431019	0.413412	0.564765	0.103501	0.107241	0.115848	0.279383	0.62478	0.756252	0.582962	0.529051	0.525773	0.547449	0.477335	0.479555	0.787301	0.71364	1	0.583742	0.629313	0.69054	0.606191	0.557001	1e-13	0.119596	0.0178458	0.0450359	0.11039	0.0356943	0.0654377	0.0641698	0.0724262	0.0236846	0.117522	0.1627
LysoPC(18:1)	0.0640457	0.150932	0.0754878	0.171323	0.150302	0.0910103	0.181463	0.140071	0.209555	0.145982	0.441984	0.25049	0.256447	0.0488398	0.0306712	0.40691	0.518572	0.0942494	0.0970866	0.0826425	0.226399	0.560175	0.659116	0.519727	0.40799	0.474159	0.452262	0.297581	0.436899	0.777886	0.700283	1	0.618105	0.438212	0.531432	0.587557	0.537693	1e-13	0.0734056	0.0253374	0.0360043	0.0739092	0.0439241	0.0642385	0.0744572	0.0552139	0.0342966	0.0577566	0.132432
LysoPE(20:2)	0.0662949	0.174976	0.0575668	0.247446	0.181817	0.0949466	0.187368	0.122019	0.188883	0.144607	0.287883	0.163486	0.167887	0.0824341	0.0620019	0.360316	0.320315	0.0630864	0.0488407	0.0254481	0.233331	0.561015	0.611323	0.471155	0.372673	0.426114	0.340413	0.737325	0.420365	0.855019	0.922478	1	0.833058	0.709732	0.750891	0.924613	0.689577	1e-13	0.0293166	0.0234446	0.0619992	0.0648635	0.0672308	0.034874	0.0482844	0.0572378	0.0137517	0.0658639	0.0903396
DGMG(18:3)	0.0185241	0.183371	0.111383	0.174675	0.111381	0.0961512	0.168017	0.0831533	0.180889	0.164649	0.184341	0.157968	0.126128	0.0282107	0.0271632	0.330519	0.315322	0.0443297	0.0423862	0.0375139	0.204081	0.516499	0.534267	0.400184	0.297284	0.306427	0.344009	0.860238	0.471011	0.870354	0.87151	0.99244	0.811905	1	0.954113	0.844493	0.662071	0.00765777	0.0840606	0.010311	0.0124157	0.0343408	0.016517	0.0210395	0.0425351	0.0343446	1e-13	0.0240815	0.0504869
MGMG(18:3)	0.023476	0.272093	0.110851	0.164676	0.135445	0.103951	0.141816	0.151191	0.187293	0.152834	0.230631	0.132247	0.142543	0.0117551	0.0449669	0.247286	0.200588	0.035904	0.017921	0.0404064	0.152192	0.555948	0.371675	0.346145	0.233649	0.271333	0.336794	0.809106	0.41475	0.814378	0.890464	0.880929	0.769198	0.762451	1	0.775045	0.486956	1e-13	0.0677676	0.0262529	0.0436799	0.0373318	0.0468523	0.0477367	0.0307456	0.0475082	0.0164047	0.0354167	0.0924138
SQMG(18:0)_SQMG(18:0)	1e-13	0.0848107	0.0240876	0.00236653	0.0440873	0.0195191	0.00239873	0.0553895	0.0562803	0.0415101	0.0662529	0.0298238	0.0502142	0.0285493	0.00753847	0.0596699	0.145582	0.0178738	0.0194043	0.0225504	0.0455866	0.582641	1	0.490475	0.149932	0.460396	0.233111	0.600804	0.275792	0.567066	0.820013	0.964023	0.724335	0.298366	0.417192	0.557204	0.372493	0.0140729	0.0214138	0.0128966	0.00958203	0.0412699	0.00194841	0.0211391	0.0336174	0.0241826	0.0401473	0.0224897	0.035701
LysoPE(16:1)	0.0272694	0.198036	0.032536	0.152143	0.0453355	0.0388948	0.0556436	0.0699589	0.0629655	0.0540757	0.189776	0.272995	0.173822	0.145364	0.140249	0.280342	0.251065	0.0910381	0.183771	0.0133108	0.165711	0.118282	0.616904	0.508405	0.431087	0.387921	0.342585	1	0.223127	0.283446	0.369421	0.294543	0.484727	0.712462	0.597239	0.7547	0.315416	0.0042431	0.0531987	0.00163255	0.001169	0.0190696	0.0232988	0.0148007	0.0152095	0.00258725	1e-13	0.075411	0.0196286
PG(36:2)_PG(18:0_18:2)	0.0380504	0.579541	0.359714	0.562329	0.492643	0.425749	0.574311	0.484175	0.664233	0.616769	0.71142	1	0.700076	0.142241	0.037673	0.117206	0.523798	0.226337	0.351087	0.217163	0.195743	0.356569	0.327395	0.223044	0.297126	0.123992	0.209663	0.422305	0.27478	0.46394	0.603319	0.551276	0.470586	0.499049	0.777981	0.678457	0.514168	1e-13	0.28306	0.0864961	0.135564	0.0825184	0.112767	0.080752	0.134915	0.159578	0.167979	0.271826	0.360074
Cer(t18:1_24:0)	0.103147	1	0.780504	0.401878	0.667562	0.451297	0.867465	0.566992	0.611407	0.422351	0.931714	0.816769	0.981083	0.10271	0.130838	0.179957	0.216479	0.349273	0.571699	0.494125	0.122245	0.657419	0.271292	0.288473	0.114981	0.0550752	0.0808904	0.487854	0.225603	0.515352	0.276029	0.436924	0.189052	0.32918	0.32073	0.351599	0.166867	0.123534	0.245476	0.211858	0.135675	0.159404	0.0881161	0.15908	0.289463	0.293797	0.349708	0.305905	0.305498
HexCer(t18:1_23:1-OH)	0.116743	0.511485	1	0.503965	0.474711	0.537831	0.762666	0.441439	0.572037	0.516477	0.576751	0.49017	0.839705	0.334938	0.252308	0.239777	0.178524	0.230534	0.361405	0.212038	0.175808	0.647242	0.276253	0.268846	0.0581075	0.0910891	0.103096	0.517661	0.413169	0.477427	0.385751	0.434683	0.310822	0.412711	0.434328	0.320672	0.268538	0.106435	0.0465826	0.369735	0.212799	0.209344	0.197096	0.163415	0.352394	0.285922	0.550955	0.151715	0.0925295
HexCer(d18:2_25:1-OH)	0.104579	0.63018	1	0.50008	0.491394	0.585785	0.659334	0.575495	0.695585	0.52456	0.893767	0.621435	0.827923	0.20485	0.180582	0.193657	0.225258	0.325424	0.57244	0.290806	0.101474	0.846325	0.269492	0.297824	0.0725318	0.0474197	0.102027	0.562082	0.417159	0.634834	0.500942	0.642533	0.362992	0.424413	0.578139	0.399585	0.25696	0.0892761	0.122178	0.295884	0.159404	0.115409	0.166778	0.142488	0.283174	0.30361	0.354308	0.341382	0.175655
HexCer(t18:1_25:1-OH)	0.0837845	0.556847	1	0.50997	0.431026	0.568808	0.785758	0.524734	0.632408	0.557747	0.830584	0.644014	0.96638	0.169197	0.208758	0.158176	0.114648	0.211294	0.422101	0.21062	0.088794	0.731515	0.202074	0.209358	0.046083	0.0532631	0.0671236	0.498616	0.324675	0.517225	0.41546	0.605031	0.310191	0.425391	0.470298	0.399471	0.248544	0.0802295	0.0722049	0.249774	0.155536	0.122912	0.146392	0.147223	0.209063	0.258407	0.320191	0.237729	0.0819646
HexCer(t18:1_25:0-OH)	0.106445	0.586836	1	0.512636	0.471076	0.6161	0.79217	0.481594	0.636683	0.540406	0.923639	0.701813	0.878923	0.234358	0.170952	0.142475	0.140538	0.247564	0.428923	0.194314	0.119336	0.627486	0.165844	0.181819	0.0351469	0.0646525	0.0761387	0.507629	0.307542	0.505528	0.411352	0.452677	0.325697	0.39532	0.414664	0.367064	0.218033	0.114548	0.0617626	0.267506	0.180199	0.0990477	0.146975	0.153837	0.22384	0.283296	0.306718	0.195934	0.0667048
HexCer(d18:2_25:0-OH)	0.0962301	0.580204	1	0.524058	0.450731	0.541825	0.641517	0.491653	0.616922	0.504786	0.866875	0.732654	0.78086	0.16223	0.13044	0.108013	0.180646	0.251779	0.348565	0.265237	0.0902954	0.620989	0.195291	0.188792	0.0661194	0.0599286	0.0635033	0.455234	0.349958	0.459942	0.365524	0.46448	0.332172	0.393731	0.467218	0.321739	0.235836	0.0662878	0.0840286	0.179587	0.120563	0.0810612	0.126126	0.0905082	0.141746	0.174237	0.254599	0.210805	0.120748
Cer(t18:1_24:0-OH)	0.0774185	0.835925	0.804011	0.397196	0.467871	0.432006	0.605703	0.481039	0.598997	0.428004	0.765265	0.588977	0.676301	0.0876467	0.0914618	0.263804	0.297325	0.292776	0.446508	0.330614	0.190056	1	0.436837	0.409808	0.131861	0.079965	0.107991	0.732609	0.395703	0.718965	0.517965	0.672451	0.376999	0.524673	0.574066	0.479051	0.312205	0.0934042	0.113709	0.143982	0.0801309	0.091844	0.0914375	0.0600049	0.194282	0.148688	0.224004	0.209198	0.152492
Cer(t18:1_25:0-OH)	0.0425108	1	0.969175	0.520727	0.442864	0.487539	0.655943	0.505062	0.599249	0.607839	0.786877	0.742013	0.682468	0.0778895	0.12794	0.0737375	0.100037	0.130626	0.185364	0.110442	0.108881	0.740322	0.156105	0.0991629	0.0506001	0.0360015	0.0499457	0.678375	0.286719	0.50846	0.37728	0.468407	0.317318	0.515255	0.561363	0.367394	0.278578	0.0941197	0.0691108	0.146617	0.0363081	0.059521	0.0574607	0.0351461	0.0524174	0.0162975	0.139841	0.124865	0.0773573
Cer(t18:1_26:0-OH)	0.0204333	1	0.875416	0.459607	0.41494	0.410197	0.529563	0.438451	0.462742	0.433698	0.565184	0.532263	0.515365	0.0858268	0.0550611	0.0811985	0.172928	0.103005	0.195026	0.10081	0.097265	0.724896	0.191482	0.161856	0.0497063	0.0613104	0.0578051	0.639257	0.353339	0.480891	0.381411	0.489537	0.37142	0.385703	0.557827	0.425294	0.269051	0.072697	0.0483482	0.0641213	0.0567013	0.0380171	0.0501369	0.0458106	0.0876507	0.0639858	0.137166	0.117662	0.0487568
Cer(t18:1_23:0-OH)	0.0992222	0.854588	1	0.538924	0.679759	0.622787	0.794824	0.764826	0.882103	0.797019	0.912101	0.811844	0.650054	0.180665	0.0897332	0.164416	0.236839	0.180256	0.23184	0.0439137	0.12878	0.15094	0.312872	0.0736108	0.104945	0.0822481	0.100578	0.906477	0.483535	0.587645	0.483257	0.687846	0.60099	0.696275	0.604639	0.517771	0.359806	0.00700655	0.206787	0.117185	0.0494347	1e-13	0.115098	0.0983091	0.255915	0.150555	0.328668	0.275738	0.0535515
SQDG(32:3)_SQDG(14:0_18:3)	0.019114	0.639514	0.6345	0.775235	0.605016	0.67399	1	0.855453	0.949741	0.82774	0.7875	0.512347	0.62632	0.0627357	0.0379813	0.0747951	0.161323	0.100736	0.178887	0.136786	0.0490509	0.235195	0.100939	0.0909253	0.0797369	0.035887	0.0824747	0.39157	0.209883	0.467562	0.365452	0.389531	0.318039	0.361875	0.462775	0.401711	0.357193	0.00956841	0.186575	0.0501332	0.0854612	0.0629651	0.0881193	0.054857	0.131799	0.120601	0.105445	0.270454	0.284397
Cer(t18:1_26:0)	0.0419512	0.66634	1	0.536887	0.530044	0.551233	0.803509	0.560947	0.700856	0.582862	0.73513	0.530134	0.652664	0.0288569	0.0453828	0.0580323	0.217708	0.123691	0.231057	0.200033	0.0835098	0.430453	0.20777	0.214162	0.0797789	0.0528554	0.0575727	0.428392	0.308618	0.32082	0.184724	0.30118	0.249844	0.348275	0.427791	0.369043	0.229229	0.0351792	0.0784827	0.115337	0.0830131	0.0854786	0.051207	0.0811411	0.153441	0.176791	0.18792	0.280312	0.167471
Cer(t18:0_26:1)	0.146508	0.972557	0.665836	0.311757	0.220373	0.348871	0.321578	0.28555	0.334175	0.406527	0.811641	0.738806	0.886436	0.332768	0.268151	0.19934	0.211863	0.525566	1	0.566971	0.179507	0.661045	0.0821539	0.0708123	0.0192669	0.0709211	0.125777	0.139316	0.23421	0.540694	0.249223	0.405507	0.174529	0.0594933	0.171506	0.1118	0.0986065	0.307148	0.340541	0.407195	0.189576	0.120431	0.173609	0.203697	0.21036	0.317315	0.341806	0.297404	0.0969106
PC(32:2)_PC(14:0_18:2)	0.043195	0.297094	0.602323	0.465766	0.407735	0.502637	0.901389	0.795603	0.710736	0.550281	1	0.733993	0.942985	0.656328	0.334454	0.265301	0.237618	0.399885	0.468476	0.238361	0.177297	0.0149573	0.0750662	0.035811	0.1138	0.0398325	0.151856	0.152234	1e-13	0.36668	0.2302	0.414118	0.147135	0.299388	0.436826	0.465967	0.236703	0.0466029	0.161753	0.190878	0.213137	0.136014	0.16654	0.202835	0.401507	0.521148	0.479511	0.34302	0.327032
SQDG(36:2)_SQDG(18:1_18:1)	0.094515	0.507469	0.201612	0.314521	0.357977	0.216767	0.412847	0.334349	0.457435	0.405739	1	0.82658	0.949031	0.214056	0.170799	0.215959	0.297052	0.460937	0.530988	0.618176	0.109935	0.207368	0.21845	0.120581	0.124746	0.0651741	0.199527	0.0524488	0.12102	0.334343	0.270558	0.47225	0.166387	0.192717	0.221053	0.280515	0.154959	0.0237347	0.479984	0.113103	0.0931144	0.149819	0.111457	0.154463	0.253436	0.283285	0.322367	0.374346	0.457947
PC(36:2)_PC(18:1_18:1)	0.105306	0.487132	0.184011	0.321188	0.330582	0.2314	0.434631	0.334456	0.480045	0.442054	1	0.682954	0.869977	0.125818	0.112624	0.20729	0.301815	0.461866	0.508046	0.626541	0.10683	0.216746	0.213581	0.104853	0.131224	0.0660378	0.16451	0.0390825	0.129438	0.364141	0.255086	0.485814	0.174362	0.192929	0.203204	0.260612	0.173688	0.0178574	0.48771	0.105732	0.0943767	0.111296	0.100979	0.133122	0.261251	0.272921	0.302208	0.360538	0.479649
DGDG(36:4)_DGDG(18:1_18:3)	0.0347014	0.420585	0.360484	0.423529	0.414005	0.370826	0.588202	0.502291	0.601759	0.538042	0.852028	0.728649	1	0.287106	0.213684	0.145781	0.257997	0.366006	0.616513	0.354458	0.0498001	0.15986	0.145921	0.109925	0.146211	0.0644838	0.13794	0.109924	0.110122	0.328259	0.238201	0.338568	0.149187	0.172569	0.242597	0.336875	0.211714	1e-13	0.284936	0.123748	0.106541	0.107431	0.116314	0.0753071	0.216029	0.260336	0.279718	0.37058	0.417331
PG(34:1)_PG(16:0_18:1)	0.0585972	0.425098	0.373942	0.439411	0.404541	0.4451	0.696217	0.564387	0.701764	0.495558	1	0.797178	0.999317	0.198973	0.131253	0.0893489	0.182289	0.238068	0.42759	0.288762	0.0500901	0.176998	0.108595	0.10299	0.131028	0.0613092	0.0961465	0.143651	0.175978	0.308908	0.197389	0.34025	0.171255	0.23723	0.263326	0.330347	0.243086	1e-13	0.228946	0.0698365	0.0714793	0.0489521	0.0778939	0.0454066	0.11165	0.146028	0.151777	0.270696	0.274483
PE(34:1)_PE(16:0_18:1)	0.0142881	0.528811	0.228375	0.294373	0.267798	0.230243	0.456964	0.320298	0.465314	0.419994	0.600231	1	0.867427	0.508709	0.350255	0.200772	0.272738	0.447387	0.682887	0.262027	0.0994424	0.0858074	0.204392	0.103396	0.153597	0.0462656	0.160651	0.142487	0.0585686	0.248751	0.263627	0.327505	0.126029	0.194645	0.210061	0.388447	0.128467	1e-13	0.411122	0.0751431	0.105938	0.125787	0.0909871	0.095643	0.252507	0.278233	0.308557	0.367463	0.40269
PG(36:2)_PG(18:1_18:1)	0.0312064	0.450654	0.181356	0.218721	0.261825	0.159769	0.227054	0.234684	0.243801	0.20154	0.490125	1	0.849598	0.540486	0.306848	0.0699763	0.153455	0.424891	0.617932	0.270285	0.0387347	0.0979556	0.0873363	0.0752782	0.117748	0.0486547	0.108371	0.0804147	0.0381654	0.238327	0.167153	0.204586	0.08036	0.0664131	0.115501	0.221239	0.10355	0.0181352	0.376988	0.0634991	0.0557868	0.0732915	0.0684468	0.0654973	0.0881638	0.112342	0.124061	0.212905	0.296677
PG(36:1)_PG(18:0_18:1)	0.0421847	0.629612	0.172133	0.279859	0.290966	0.229777	0.234579	0.288932	0.286872	0.264497	0.433237	1	0.938907	0.448901	0.305489	0.072677	0.188323	0.324501	0.495897	0.168531	0.0445454	0.200398	0.113552	0.0790928	0.116038	0.0370229	0.096472	0.189746	0.0774524	0.277437	0.323642	0.279348	0.141788	0.156012	0.215508	0.244774	0.167869	0.0290044	0.26777	0.0365023	0.0358342	0.0414494	0.0454169	0.0167386	0.059617	0.0686908	0.0841339	0.108389	0.189812
PG(32:2)_PG(16:1_16:1)	0.0793124	0.568839	0.575297	0.931775	0.190162	0.523046	0.467893	0.501106	0.550817	0.591138	1	0.58314	0.736803	0.444869	0.739068	0.247362	0.46877	0.313407	0.954287	0.163963	0.117693	1e-13	0.245836	0.369962	0.399513	0.145693	0.246177	0.485887	0.265405	0.128441	0.0795756	0.0912724	0.244116	0.655877	0.583879	0.660752	0.229112	0.0789498	0.363331	0.128558	0.222931	0.059742	0.146596	0.0994318	0.0764956	0.108232	0.180721	0.27884	0.0968482
PE(32:2)_PE(16:1_16:1)	0.0990718	0.550152	0.554185	0.922053	0.276909	0.653938	0.418814	0.600504	0.550624	0.582894	0.938069	0.901326	0.927028	0.726265	0.770638	0.134863	0.348786	0.458645	1	0.183775	0.0545814	1e-13	0.278623	0.357937	0.342867	0.180023	0.143509	0.416353	0.150655	0.0909278	0.104957	0.0640601	0.16564	0.469646	0.414806	0.567877	0.223951	0.106052	0.378798	0.206721	0.181534	0.120108	0.173459	0.120434	0.136645	0.147588	0.289696	0.364193	0.193468
PG(30:1)_PG(14:0_16:1)	0.0546638	0.537895	0.310249	0.944113	0.12395	0.424667	0.411714	0.365806	0.501677	0.410905	0.944308	0.768884	1	0.593588	0.806818	0.086702	0.283126	0.357034	0.980551	0.192368	0.0414667	1e-13	0.263616	0.277055	0.210803	0.07785	0.095022	0.649963	0.128931	0.150256	0.138551	0.097628	0.22015	0.602554	0.477275	0.62653	0.257943	0.0862481	0.244506	0.0836478	0.0437259	0.0459288	0.198034	0.0928904	0.00635842	0.010078	0.112401	0.403332	0.0500631
PS(34:3)_PS(16:1_18:2)	0.00975134	0.644834	0.356073	0.632475	0.312794	0.487303	0.586091	0.645404	0.74021	0.761105	0.900885	0.580894	1	0.496388	0.548034	0.113127	0.413235	0.380069	0.678448	0.14557	0.0923477	0.121927	0.256473	0.208587	0.20378	0.0795172	0.330255	0.567641	0.162429	0.351843	0.312245	0.230749	0.266442	0.551039	0.715937	0.459632	0.27923	0.0974321	0.453692	0.139112	0.0464256	0.0163786	0.0495886	0.0670424	0.225958	0.108917	0.202424	0.20609	0.192696
MGDG(32:2)_MGDG(16:1_16:1)	0.0603135	0.819278	0.279604	0.682716	0.0959026	0.226293	0.233331	0.178295	0.29228	0.336849	0.660206	0.820458	0.607689	0.554493	0.861262	0.290388	0.269128	0.416619	1	0.2282	0.224108	1e-13	0.353956	0.328401	0.257947	0.144865	0.244592	0.751688	0.141853	0.167663	0.183815	0.16916	0.281873	0.66109	0.436758	0.670912	0.246132	0.0555958	0.386536	0.0408779	0.035501	0.0282194	0.224532	0.026167	0.0892072	0.0541761	0.0976453	0.87498	0.0458897
PE(32:1)_PE(16:0_16:1)	0.0789264	0.764195	0.179958	0.614445	0.0666141	0.19943	0.215233	0.188008	0.225172	0.27866	0.607029	0.813476	0.594789	0.538177	0.810702	0.234137	0.244003	0.362859	1	0.207652	0.217302	0.00283212	0.318469	0.328006	0.285932	0.134895	0.23983	0.726462	0.138143	0.153776	0.172087	0.144002	0.281995	0.596964	0.419175	0.684181	0.204852	0.0571492	0.369876	0.0206194	0.0387011	1e-13	0.211082	0.0144207	0.0885622	0.0433986	0.0517538	0.81576	0.0329646
PG(32:1)_PG(16:0_16:1)	0.123494	0.390833	0.250538	0.675973	0.112772	0.279762	0.269696	0.251805	0.306627	0.291967	0.94741	0.674172	0.635028	0.51629	0.835934	0.157798	0.156018	0.33136	1	0.268329	0.109749	1e-13	0.175417	0.229784	0.197647	0.147597	0.129445	0.302273	0.0750736	0.0989128	0.0801054	0.0793443	0.138717	0.327133	0.211118	0.401213	0.143888	0.0538361	0.228507	0.065694	0.0688451	0.0310858	0.290131	0.0446542	0.0817229	0.0714878	0.0755736	0.874846	0.0629902
DGDG(36:5)_DGDG(18:2_18:3)	1e-13	0.536215	0.569734	0.896253	0.499628	0.674894	0.983765	0.663997	0.988837	1	0.932055	0.686073	0.849369	0.311443	0.234225	0.182393	0.408549	0.14977	0.283745	0.123325	0.171236	0.272221	0.166217	0.15304	0.180795	0.146038	0.214911	0.448988	0.375795	0.65158	0.502647	0.588953	0.51498	0.647476	0.826493	0.935461	0.65639	0.0245406	0.176924	0.193575	0.165448	0.18363	0.2577	0.173645	0.426427	0.391228	0.458418	0.293768	0.334805
MGMG(16:0)	0.152895	0.44866	0.511583	0.613122	0.644642	0.561802	1	0.797063	0.781109	0.671307	0.641565	0.43576	0.464441	0.356194	0.245414	0.318288	0.510942	0.524148	0.508967	0.295407	0.425864	0.124965	0.394046	0.349821	0.256591	0.185365	0.299992	0.532246	0.0829352	0.49011	0.36382	0.380935	0.32295	0.484228	0.527739	0.469278	0.346968	1e-13	0.366843	0.314044	0.49799	0.557993	0.424322	0.327999	0.722157	0.717059	0.59108	0.637322	0.796828
PI(36:4)_PI(18:2_18:2)	0.00885435	0.519722	0.614419	0.680926	0.641618	0.587912	0.870027	0.728726	0.907239	0.768077	0.668006	0.667002	0.586195	0.413583	0.289586	0.154432	0.641577	0.578427	0.465202	0.337293	0.395967	1e-13	0.287783	0.185246	0.302272	0.288556	0.233631	0.23	0.037773	0.169866	0.0984535	0.199541	0.24827	0.270796	0.419329	0.382259	0.309919	0.113605	0.366873	0.416569	0.488868	0.33438	0.329425	0.392167	0.645536	0.744993	0.820412	0.533603	0.666703
PG(34:3)_PG(16:1_18:2)	0.26166	1e-13	0.651545	0.778359	0.540013	0.663545	1	0.798414	0.925167	0.900317	0.934327	0.664195	0.869472	0.541717	0.586016	0.377016	0.408689	0.447663	0.775665	0.375724	0.316627	0.151668	0.345543	0.21088	0.356432	0.262524	0.308608	0.201754	0.208612	0.324516	0.230159	0.273034	0.232691	0.390807	0.464804	0.489278	0.382744	0.186012	0.331554	0.281088	0.363383	0.436362	0.415713	0.389942	0.53525	0.467298	0.522151	0.739648	0.561318
PE(34:3)_PE(16:1_18:2)	0.107707	0.29066	0.382709	0.5488	0.232355	0.625933	0.687914	0.523063	0.944557	1	0.788531	0.603236	0.649542	0.461696	0.419939	0.239337	0.337935	0.411552	0.436189	0.121686	0.180945	0.106411	0.242481	0.145131	0.236423	0.187475	0.197198	0.177572	0.186718	0.257805	0.234222	0.305795	0.265001	0.287363	0.30926	0.388	0.28175	1e-13	0.204957	0.227872	0.252286	0.0795902	0.131653	0.0915348	0.354713	0.322816	0.291713	0.381547	0.353466
PC(32:1)_PC(16:0_16:1)	1e-13	0.717746	0.652854	0.68905	0.546293	0.487425	0.797061	0.608737	0.849219	1	0.468978	0.842744	0.88203	0.511646	0.625433	0.2754	0.365487	0.341257	0.922765	0.27916	0.209403	0.0724709	0.313527	0.23043	0.23926	0.098057	0.20775	0.291084	0.0356695	0.398893	0.410232	0.461727	0.217755	0.447414	0.295132	0.370966	0.174646	0.068766	0.476829	0.197288	0.202862	0.183291	0.17516	0.300505	0.556609	0.413996	0.387677	0.602045	0.747875
PC(36:2)_PC(18:0_18:2)	0.0739909	0.41649	0.405039	0.510788	0.520333	0.425379	0.707146	0.591628	0.671673	0.677029	0.71592	0.700632	0.701723	0.199314	0.113518	0.287189	0.949791	0.47949	0.502902	0.511935	0.31377	0.268616	0.548765	0.296815	0.436711	0.206908	0.361999	0.2409	0.250924	0.397733	0.507037	0.577781	0.444418	0.467274	0.654615	0.658574	0.495539	1e-13	0.415508	0.1502	0.270999	0.202137	0.177998	0.140669	0.40211	0.358737	0.374448	0.602522	0.764482
PI(32:0)_PI(16:0_16:0)	0.0395375	0.708439	0.510415	0.655	0.578539	0.653297	0.758506	0.516426	0.544288	0.51866	0.86762	0.863876	1	0.334824	0.171714	0.162722	0.400313	0.677925	0.677861	0.417253	0.241068	0.233754	0.141374	0.145056	0.147733	0.112266	0.118698	0.183535	0.0595171	0.285743	0.358289	0.522843	0.237606	0.412158	0.285366	0.545252	0.242336	0.140735	0.427608	0.314906	0.0570521	0.163695	0.131928	0.0826191	0.505754	0.300352	0.357784	0.712954	0.677945
DGDG(36:2)_DGDG(18:1_18:1)	0.0911884	0.374963	0.356626	0.485151	0.488688	0.343608	0.6889	0.683483	0.730125	0.632204	0.871984	0.671962	1	0.317618	0.182423	0.297226	0.499907	0.519782	0.669271	0.584178	0.201573	0.168279	0.239058	0.14702	0.157587	0.0613852	0.220721	1e-13	0.0693702	0.325556	0.354048	0.487094	0.203779	0.211002	0.25804	0.32249	0.204869	0.0943705	0.562467	0.230617	0.190052	0.334469	0.265965	0.228919	0.625545	0.606203	0.684919	0.803806	0.887389
PS(36:1)_PS(18:0_18:1)	0.0829706	0.517126	0.185385	0.311223	0.370854	0.252438	0.46351	0.37385	0.428922	0.535426	1	0.670811	0.900532	0.137592	0.12843	0.258172	0.461097	0.561005	0.576429	0.652561	0.179398	0.200748	0.268472	0.157385	0.205156	0.061152	0.213795	0.00818355	0.117448	0.406755	0.343826	0.503984	0.181171	0.203941	0.301081	0.281642	0.207406	0.00534333	0.555532	0.120715	0.0763221	0.201954	0.140791	0.127484	0.404922	0.331907	0.46281	0.474095	0.689355
MGDG(34:2)_MGDG(16:1_18:1)	0.174721	0.485466	0.447106	0.495437	0.626822	0.579023	0.870378	0.639076	0.874289	0.771676	0.98964	0.822457	0.99073	0.222938	0.263987	0.324549	0.367471	0.578098	0.597379	0.613085	0.236766	0.190167	0.284672	0.158314	0.189315	0.0785146	0.293579	0.0465696	0.0746512	0.440913	0.424553	0.50523	0.18174	0.253523	0.32909	0.40503	0.220586	0.0620996	0.690332	0.22486	0.225775	0.317656	0.214018	0.277956	0.671378	0.633581	0.681749	0.613055	0.839185
PC(34:1)_PC(16:0_18:1)	0.0994982	0.503782	0.419883	0.44545	0.523466	0.407081	0.751166	0.513137	0.727965	0.639687	1	0.78232	0.891791	0.174648	0.153455	0.269621	0.356719	0.447793	0.49765	0.508823	0.172788	0.184006	0.252029	0.142817	0.159276	0.0633139	0.223508	0.0269902	0.0824819	0.394151	0.307493	0.50182	0.176605	0.190733	0.252297	0.307006	0.178983	1e-13	0.54427	0.167485	0.195602	0.241373	0.164245	0.22022	0.455486	0.468338	0.512459	0.513344	0.68556
SQDG(36:3)_SQDG(18:1_18:2)	0.12969	0.543133	0.392323	0.554607	0.525109	0.48525	0.801079	0.676341	0.924821	0.813937	1	0.739117	0.926714	0.178668	0.166934	0.233228	0.434388	0.539355	0.631713	0.56977	0.159796	0.236819	0.281164	0.16249	0.236817	0.0887655	0.257221	0.0553478	0.16113	0.397595	0.30765	0.51475	0.219433	0.229116	0.348577	0.238673	0.266604	0.0185299	0.4601	0.171278	0.179203	0.225157	0.179855	0.192472	0.509884	0.465635	0.562328	0.547565	0.643312
DGDG(36:2)_DGDG(18:0_18:2)	0.0952129	0.473598	0.507798	0.549986	0.526732	0.444095	0.851482	0.676555	0.73771	0.710657	1	0.706481	0.955144	0.173875	0.138847	0.16898	0.457555	0.457437	0.531663	0.55152	0.172706	0.156762	0.29488	0.170132	0.20179	0.115176	0.209757	0.101449	0.131032	0.377072	0.377213	0.441498	0.245312	0.309591	0.371825	0.374643	0.259736	0.0206306	0.486369	0.173135	0.147718	0.240731	0.187927	0.206697	0.483134	0.518449	0.493997	0.582768	0.701301
PC(36:3)_PC(18:1_18:2)	0.059435	0.425692	0.393686	0.477407	0.444229	0.409782	0.670348	0.563792	0.706471	0.701822	1	0.749693	0.908695	0.125097	0.13155	0.192858	0.360892	0.384468	0.500712	0.503378	0.118602	0.201104	0.24005	0.123593	0.179439	0.0850655	0.185639	0.0628806	0.145565	0.349478	0.294816	0.486493	0.216014	0.234359	0.310657	0.351414	0.217615	0.0107395	0.436413	0.155341	0.137578	0.166254	0.132764	0.18699	0.374206	0.389896	0.425292	0.491761	0.592617
PG(36:3)_PG(18:1_18:2)	0.0460049	0.550452	0.381927	0.537859	0.371899	0.533691	0.805942	0.655152	0.839526	0.648553	1	0.662649	0.863515	0.126068	0.123036	0.120979	0.381254	0.368357	0.481895	0.418339	0.136321	0.139449	0.195584	0.14745	0.165331	0.10288	0.17737	0.086558	0.188057	0.345851	0.179152	0.325717	0.218313	0.243686	0.344585	0.374566	0.273554	0.0158698	0.401373	0.16771	0.163106	0.142144	0.167066	0.152905	0.29424	0.38037	0.421429	0.471572	0.514989
SQDG(36:4)_SQDG(18:1_18:3)	0.110317	0.404882	0.677533	0.645116	0.638437	0.552295	0.704751	0.837711	0.805191	0.805854	1	0.592252	0.875509	0.0746939	0.0920109	0.147473	0.248805	0.304688	0.559527	0.51192	0.0782327	0.231739	0.171728	0.155669	0.132238	0.103646	0.146719	0.139514	0.230232	0.446745	0.313713	0.497457	0.236521	0.297354	0.283946	0.338513	0.35315	0.0154451	0.35699	0.116768	0.141525	0.185609	0.122916	0.157382	0.259235	0.292815	0.311517	0.701028	0.686805
PC(36:4)_PC(18:1_18:3)	0.0890541	0.421966	0.571126	0.64818	0.508361	0.566333	0.696051	0.683893	0.792351	0.758962	1	0.570109	0.866083	0.0904183	0.100124	0.17088	0.295718	0.287905	0.463648	0.491639	0.0943986	0.213506	0.191071	0.176755	0.171492	0.0959667	0.156738	0.133965	0.192609	0.381327	0.302982	0.440538	0.225952	0.258492	0.273993	0.295685	0.299338	0.0128272	0.38477	0.122218	0.155957	0.161434	0.146239	0.151878	0.291911	0.323692	0.365041	0.645964	0.748831
PG(36:4)_PG(18:1_18:3)	0.0774331	0.431877	0.550983	0.609538	0.471914	0.581962	0.826659	0.717404	0.755745	0.695927	1	0.528784	0.860558	0.0733814	0.114362	0.133844	0.323243	0.301357	0.450351	0.423284	0.113708	0.155162	0.186082	0.167583	0.160644	0.130719	0.175937	0.138811	0.205994	0.298846	0.204906	0.315872	0.211555	0.243048	0.295866	0.317253	0.29173	0.030811	0.3478	0.168832	0.196907	0.139461	0.17335	0.179808	0.292632	0.332292	0.3946	0.577785	0.636726
PE(38:3)_PE(18:2_20:1)	1e-13	0.469298	0.505071	0.632275	0.553723	0.585237	0.949783	0.547241	0.757636	0.775344	0.613335	0.590106	0.596111	0.244809	0.193806	0.212141	0.601551	0.42035	0.435474	0.386257	0.298343	0.104267	0.341758	0.210614	0.257461	0.144549	0.274423	0.227759	0.0473347	0.252122	0.233494	0.384439	0.256429	0.355092	0.51545	0.524736	0.310308	0.0698999	0.429027	0.269625	0.271398	0.284775	0.222486	0.248928	0.608336	0.577454	0.746282	0.506649	0.761931
PE(36:3)_PE(18:1_18:2)	0.066175	0.433593	0.346872	0.462314	0.488045	0.420721	0.794279	0.592368	0.772101	0.561456	0.791859	0.595381	0.686473	0.155807	0.145088	0.227296	0.47425	0.409108	0.481609	0.436836	0.149476	0.11817	0.410118	0.238319	0.29834	0.123529	0.293025	0.0977561	0.101722	0.339992	0.265639	0.430743	0.183632	0.255723	0.325721	0.352285	0.223854	1e-13	0.440956	0.227337	0.220101	0.288524	0.204362	0.211434	0.586494	0.597378	0.663533	0.468343	0.840059
PC(38:3)_PC(18:2_20:1)	0.112402	0.28288	0.432083	0.429465	0.505699	0.407391	0.850693	0.596243	0.735579	0.58111	0.619263	0.583847	0.689104	0.227331	0.200392	0.204802	0.568179	0.444294	0.524904	0.443789	0.178172	0.102448	0.359586	0.171445	0.245249	0.118115	0.274707	0.0678631	0.13431	0.166177	0.147134	0.290082	0.1655	0.238768	0.377552	0.413066	0.202282	0.0115405	0.396492	0.236302	0.255068	0.279458	0.212196	0.246359	0.545488	0.550997	0.650259	0.550646	0.73691
PG(36:1)_PG(16:0_20:1)	0.0674056	0.709836	0.388601	0.508898	0.522829	0.385513	0.566862	0.533445	0.633347	0.58736	0.578689	0.471778	0.582777	0.0483089	0.0761428	0.110127	0.395755	0.256822	0.356544	0.399426	0.176613	0.240999	0.226216	0.262104	0.188453	0.100405	0.232228	0.217395	0.167021	0.446811	0.309567	0.336791	0.265344	0.209634	0.233035	0.297212	0.297796	0.0318812	0.580641	0.1445	0.229014	0.193055	0.175167	0.159228	0.311217	0.34003	0.315405	0.629292	0.757475
PC(36:3)_PC(18:0_18:3)	0.0803889	0.344627	0.53551	0.626768	0.657473	0.497093	0.915059	0.650658	0.763472	0.73308	0.679674	0.512743	0.625039	0.0888643	0.0751056	0.178215	0.552684	0.267921	0.37759	0.45045	0.137577	0.230024	0.399541	0.273482	0.270839	0.142429	0.223679	0.225871	0.277509	0.347475	0.473191	0.507492	0.382604	0.378301	0.528999	0.50237	0.495218	0.0096967	0.343404	0.13281	0.154484	0.165963	0.125497	0.145202	0.283101	0.269484	0.330367	0.79329	0.814265
SQDG(36:3)_SQDG(18:0_18:3)	0.0525253	0.275999	0.404433	0.431319	0.507479	0.388919	0.592994	0.538382	0.562042	0.484665	0.485351	0.346372	0.500264	0.0624372	0.0566733	0.127976	0.422027	0.20597	0.277988	0.32097	0.125343	0.131395	0.273618	0.217346	0.248286	0.0969616	0.173728	0.176997	0.210009	0.3203	0.356931	0.34864	0.243518	0.277365	0.367046	0.311243	0.410646	0.0001715	0.278898	0.0929958	0.123072	0.149719	0.109727	0.130386	0.257372	0.239105	0.273289	0.658636	0.607762
PE(38:4)_PE(18:3_20:1)	0.0655214	0.319202	0.512158	0.628627	0.566267	0.502678	0.775885	0.637086	0.724904	0.683165	0.577368	0.320393	0.502611	0.0578197	0.0682319	0.157634	0.374211	0.208238	0.306953	0.354078	0.11794	0.134767	0.309105	0.209935	0.178973	0.0897215	0.187149	0.194661	0.169305	0.248603	0.222894	0.318199	0.222697	0.301028	0.33474	0.33629	0.288403	0.0054273	0.307672	0.152837	0.170127	0.219791	0.193257	0.18781	0.401899	0.367172	0.435955	0.552102	0.797887
PC(38:4)_PC(18:3_20:1)	0.0839567	0.25692	0.553547	0.576793	0.570856	0.516472	0.852859	0.733819	0.784236	0.757118	0.500658	0.366648	0.540521	0.0887654	0.0890305	0.140674	0.388169	0.231003	0.345649	0.319927	0.0988143	0.126392	0.269133	0.189301	0.19349	0.0891251	0.180741	0.152691	0.204466	0.190805	0.211795	0.260853	0.226851	0.286411	0.34835	0.353862	0.313105	0.0192862	0.300829	0.123336	0.154817	0.179266	0.162756	0.152847	0.349636	0.354648	0.379427	0.596846	0.710205
PE(36:4)_PE(18:1_18:3)	0.0675706	0.323366	0.383812	0.481862	0.474679	0.372428	0.58844	0.572808	0.570845	0.527503	0.637304	0.347722	0.516736	0.0605693	0.0770649	0.142216	0.317008	0.226249	0.349477	0.442397	0.0981928	0.135316	0.247643	0.208808	0.186151	0.0889425	0.15701	0.132182	0.127544	0.290659	0.240388	0.322852	0.189542	0.200341	0.205347	0.259186	0.218931	0.00980551	0.352803	0.153921	0.191963	0.211091	0.158637	0.171266	0.332509	0.354847	0.377782	0.567127	0.749485
PC(44:4)_PC(18:3_26:1)	0.112611	0.220171	0.584447	0.57035	0.423404	0.584183	0.443368	0.456476	0.573063	0.584247	0.514601	0.310616	0.454011	0.0878229	0.114801	0.144011	0.367531	0.211019	0.350288	0.371581	0.123037	0.150391	0.130007	0.152994	0.115058	0.0695912	0.169108	0.103448	0.149225	0.183048	0.155363	0.301348	0.294212	0.214273	0.268914	0.311035	0.240279	0.0501431	0.2632	0.161448	0.303856	0.156034	0.203617	0.172208	0.276353	0.380427	0.357057	0.613989	0.596207
PI(32:2)_PI(14:0_18:2)	1e-13	0.507566	1	0.652154	0.394631	0.999828	0.850594	0.775217	0.805153	0.747546	0.805713	0.736735	0.950052	0.434991	0.246774	0.263601	0.371422	0.411033	0.605046	0.251827	0.232195	0.0919625	0.0914041	0.157245	0.26257	0.157766	0.177807	0.229295	0.175809	0.328183	0.316757	0.3996	0.269587	0.292894	0.489506	0.50728	0.321361	0.150275	0.173108	0.0957983	0.235458	0.264521	0.187327	0.107486	0.435616	0.429642	0.479304	0.32371	0.38747
PI(36:5)_PI(18:2_18:3)	0.0373404	0.87446	0.684508	0.964711	0.727151	0.750138	0.969465	0.823559	0.941835	1	0.785299	0.587571	0.620956	0.169855	0.111663	0.24693	0.506614	0.325569	0.358212	0.304529	0.37033	0.386206	0.280429	0.378165	0.204852	0.190774	0.328962	0.781306	0.182184	0.788451	0.629162	0.700932	0.496739	0.602918	0.628012	0.485839	0.582843	0.217703	0.729924	0.168662	0.330175	0.276054	0.18666	0.200621	0.39027	0.43632	0.440369	0.658007	0.981984
PI(32:3)_PI(14:0_18:3)	0.0265108	0.848117	0.751769	0.775629	0.668239	0.779049	0.911593	0.858567	0.88048	0.861455	1	0.635712	0.656819	0.121557	0.122539	0.161153	0.190941	0.178979	0.303929	0.257229	0.0996143	0.250022	0.144307	0.144264	0.084924	0.0746428	0.106053	0.329545	0.206518	0.511924	0.401478	0.377074	0.345758	0.317661	0.699472	0.388675	0.40063	0.0583813	0.339268	0.108579	0.170815	0.228587	0.119284	0.0962587	0.2075	0.248746	0.210269	0.396577	0.683134
DGDG(34:1)_DGDG(16:0_18:1)	0.0545712	0.453529	0.600361	0.773945	0.537625	0.58293	0.983836	0.890396	0.978572	0.773547	0.852611	0.562035	0.66094	0.47694	0.250851	0.354515	0.39673	0.32912	0.408877	0.299476	0.180565	0.0683601	0.298247	0.106345	0.0664984	1e-13	0.289881	0.0956914	0.0361168	0.288645	0.285431	0.268395	0.186225	0.247938	0.369559	0.242124	0.212564	0.0635663	0.580349	0.252666	0.32825	0.302612	0.26816	0.237593	0.459314	0.595575	0.659415	0.581077	0.892652
DGDG(34:2)_DGDG(16:0_18:2)	1e-13	0.392633	0.685146	0.671274	0.545817	0.642984	0.981215	0.850057	1	0.981877	0.861568	0.647983	0.892538	0.548061	0.288804	0.227023	0.426808	0.381742	0.512886	0.315218	0.17911	0.0776015	0.211211	0.144988	0.120769	0.0657529	0.193997	0.0992522	0.0797278	0.314103	0.272648	0.381882	0.214357	0.316775	0.460607	0.437884	0.298142	0.126304	0.396835	0.262298	0.261663	0.349673	0.230347	0.243747	0.570747	0.461235	0.581439	0.599964	0.66552
PS(34:3)_PS(16:0_18:3)	1e-13	0.330333	0.640334	0.758542	0.509422	0.748806	1	0.679213	0.963601	0.898878	0.83802	0.477764	0.629334	0.240161	0.20931	0.117658	0.336321	0.242391	0.298394	0.267342	0.0772326	0.0154123	0.159316	0.135497	0.111611	0.1141	0.112921	0.200604	0.026569	0.204643	0.176851	0.263606	0.150687	0.282353	0.297547	0.397256	0.207717	0.0330228	0.184116	0.228512	0.235196	0.271705	0.17453	0.200087	0.543531	0.546841	0.693293	0.364989	0.589522
PC(32:3)_PC(14:0_18:3)	0.124483	0.245117	0.60049	0.780206	0.541718	0.792344	0.952743	0.847933	1	0.930473	0.957746	0.594015	0.757461	0.409178	0.376744	0.220864	0.325731	0.327871	0.453054	0.221265	0.106364	0.149403	0.141436	0.134001	0.224884	0.16279	0.117546	0.154571	0.210882	0.363988	0.270335	0.425017	0.260099	0.377153	0.362655	0.527279	0.359586	1e-13	0.147408	0.196038	0.211973	0.105604	0.264294	0.214731	0.364056	0.405633	0.440032	0.535366	0.399051
PI(34:3)_PI(16:0_18:3)	0.139315	1e-13	0.784375	0.883634	0.618041	0.847097	0.981971	0.87399	0.977807	1	0.89786	0.655884	0.856445	0.203025	0.195319	0.254839	0.434514	0.357871	0.426088	0.458682	0.234228	0.254659	0.267739	0.27404	0.255809	0.20967	0.201025	0.375456	0.281167	0.427639	0.360242	0.497076	0.385066	0.434743	0.503761	0.557634	0.455056	0.134356	0.363988	0.22002	0.283186	0.233576	0.228979	0.241484	0.361929	0.369825	0.414758	0.632043	0.661169
PE(38:5)_PE(18:3_20:2)	0.061723	0.340015	0.61952	0.859908	0.518781	0.706864	0.82202	0.685423	0.841668	1	0.938705	0.401209	0.651105	0.116286	0.124439	0.19048	0.317165	0.192291	0.323367	0.308588	0.118588	0.196767	0.244433	0.190492	0.17254	0.0968456	0.130058	0.252632	0.175277	0.401123	0.344694	0.455611	0.31097	0.385094	0.389382	0.457782	0.414742	1e-13	0.228123	0.15998	0.188347	0.152148	0.191639	0.176101	0.283511	0.299149	0.289465	0.652651	0.583179
PC(38:4)_PC(18:2_20:2)	0.0921111	0.274585	0.674441	0.719634	0.578681	0.649445	0.987601	0.630198	0.934667	1	0.783677	0.496014	0.630178	0.1426	0.122106	0.230184	0.383747	0.263556	0.396611	0.366772	0.168172	0.196735	0.329729	0.228105	0.243293	0.125287	0.17249	0.193998	0.195201	0.315851	0.289902	0.436857	0.323323	0.381705	0.467608	0.514742	0.412758	1e-13	0.30331	0.183922	0.193434	0.190109	0.178483	0.181021	0.393747	0.353904	0.321072	0.631899	0.606723
PC(38:6)_PC(18:3_20:3)	0.0589038	0.444364	0.725309	0.772573	0.66198	0.715232	1	0.874992	0.923779	0.941109	0.808002	0.403566	0.687348	0.123184	0.13747	0.178675	0.308763	0.320056	0.424547	0.396463	0.125028	0.135303	0.268703	0.197441	0.185918	0.100241	0.177295	0.245227	0.15226	0.426889	0.286252	0.408714	0.304135	0.415548	0.462706	0.405977	0.35634	1e-13	0.303067	0.201637	0.225416	0.224054	0.205859	0.184327	0.395407	0.349513	0.471312	0.705029	0.676215
PE(34:3)_PE(16:0_18:3)	0.0850407	0.414834	0.700652	0.839427	0.657445	0.756307	0.979495	0.884394	1	0.979623	0.924299	0.526071	0.748304	0.155603	0.141419	0.206263	0.385702	0.270593	0.365193	0.403389	0.126245	0.161461	0.279261	0.234256	0.222808	0.126183	0.203598	0.238745	0.202152	0.394497	0.295037	0.411795	0.306093	0.368738	0.422023	0.481625	0.377379	1e-13	0.316338	0.191881	0.236707	0.208238	0.205866	0.201827	0.392372	0.399675	0.430464	0.694017	0.702118
PC(34:3)_PC(16:0_18:3)	0.0687331	0.350567	0.665717	0.807553	0.622214	0.655567	1	0.824055	0.949714	0.963176	0.796095	0.484934	0.65096	0.179625	0.14436	0.162187	0.318266	0.271928	0.365924	0.328257	0.090452	0.160605	0.208573	0.21502	0.1828	0.0983404	0.173228	0.202014	0.193094	0.384417	0.308499	0.397696	0.278065	0.355332	0.376134	0.426028	0.385518	1e-13	0.308318	0.170966	0.226984	0.176565	0.196086	0.155473	0.347104	0.349006	0.353228	0.657628	0.678584
SQDG(34:3)_SQDG(16:0_18:3)	0.0893018	0.336011	0.779207	0.792619	0.70243	0.678502	1	0.899555	0.933846	0.92291	0.603552	0.463001	0.673193	0.160557	0.122796	0.184607	0.315015	0.272259	0.452692	0.380441	0.097127	0.14742	0.194172	0.203103	0.19514	0.105244	0.166148	0.22622	0.204514	0.402047	0.349353	0.427764	0.272685	0.368111	0.391402	0.408606	0.409328	1e-13	0.273961	0.214722	0.204137	0.224583	0.171323	0.222913	0.350881	0.342648	0.380637	0.755229	0.658767
DGDG(34:3)_DGDG(16:0_18:3)	0.021182	0.339541	0.68102	0.768169	0.603626	0.70683	1	0.798849	0.907514	0.955044	0.761827	0.537673	0.719046	0.217494	0.139924	0.12034	0.269465	0.241353	0.375919	0.278672	0.0879925	0.108315	0.149706	0.128682	0.100491	0.0476128	0.130988	0.168095	0.130145	0.284873	0.260057	0.3498	0.234295	0.350956	0.382209	0.391548	0.316011	1e-13	0.259215	0.184973	0.18222	0.173239	0.185539	0.139734	0.348184	0.32406	0.382767	0.592338	0.606333
PE(38:6)_PE(18:3_20:3)	0.0857782	0.277787	0.688156	1	0.566614	0.72663	0.926932	0.750353	0.893009	0.834766	0.895463	0.435284	0.717304	0.137612	0.151172	0.126837	0.289529	0.200745	0.405496	0.365636	0.0660394	0.151242	0.223909	0.223736	0.175674	0.0827903	0.0964687	0.17793	0.196801	0.307754	0.246575	0.417395	0.274641	0.366432	0.329892	0.425356	0.365057	1e-13	0.218144	0.214078	0.185407	0.159405	0.21864	0.169397	0.297505	0.317496	0.345385	0.696462	0.639726
PE(36:6)_PE(18:3_18:3)	0.0662379	0.232135	0.667687	0.821519	0.606696	0.757497	1	0.842467	0.966956	0.84117	0.782507	0.34458	0.634487	0.0564365	0.0895656	0.129123	0.339402	0.153819	0.303651	0.341696	0.0679473	0.126421	0.208705	0.218709	0.196597	0.12551	0.130842	0.203645	0.267748	0.232166	0.179169	0.303858	0.275129	0.344505	0.356456	0.444213	0.366705	1e-13	0.156971	0.146041	0.181099	0.142199	0.172654	0.148402	0.287292	0.297101	0.351129	0.672997	0.598845
DGDG(34:3)_DGDG(16:1_18:2)	0.0710622	0.278027	0.799122	0.758604	0.627602	0.763008	0.978877	0.863983	0.977725	1	0.81457	0.49367	0.830325	0.153639	0.133716	0.15568	0.317132	0.299811	0.366807	0.366003	0.118643	0.14659	0.193293	0.200949	0.182196	0.129054	0.141052	0.236793	0.219945	0.322196	0.280881	0.381216	0.273623	0.402588	0.445396	0.494879	0.364323	1e-13	0.23389	0.185725	0.178454	0.162706	0.205438	0.176354	0.308892	0.300473	0.366825	0.663683	0.574007
SQDG(36:5)_SQDG(18:2_18:3)	0.108054	0.259734	0.775728	0.749701	0.660251	0.717853	1	0.917718	0.909635	0.884645	0.870512	0.484156	0.71669	0.127742	0.122576	0.142768	0.31005	0.231509	0.392582	0.366435	0.0830018	0.144699	0.184303	0.18145	0.188232	0.138596	0.120353	0.20694	0.270049	0.329077	0.22721	0.394473	0.269487	0.411386	0.409681	0.479784	0.423974	1e-13	0.192975	0.185336	0.157716	0.169682	0.160073	0.13676	0.255712	0.261498	0.278399	0.623697	0.522254
PC(36:5)_PC(18:2_18:3)	0.074076	0.255335	0.701082	0.792806	0.59237	0.719023	0.994988	0.83393	1	0.898508	0.899036	0.532339	0.705377	0.131643	0.128963	0.136088	0.322231	0.217789	0.349376	0.312565	0.0848233	0.159088	0.200329	0.183184	0.196379	0.119776	0.130977	0.177237	0.255668	0.286909	0.228601	0.368574	0.294774	0.376365	0.446108	0.519047	0.393332	1e-13	0.208915	0.152844	0.180569	0.132775	0.165569	0.146096	0.268347	0.264237	0.298993	0.529005	0.538
PE(36:5)_PE(18:2_18:3)	0.0767294	0.261105	0.59514	0.716718	0.492503	0.684887	1	0.781438	0.900952	0.862271	0.840335	0.45795	0.660387	0.0845866	0.112061	0.170191	0.390162	0.22226	0.329137	0.277177	0.110144	0.151849	0.246659	0.214383	0.225768	0.1441	0.171506	0.199856	0.246038	0.278579	0.223629	0.345896	0.309578	0.360007	0.415876	0.503628	0.377418	1e-13	0.181015	0.192017	0.198407	0.156559	0.201064	0.17294	0.296096	0.295284	0.361064	0.524788	0.46249
PG(36:5)_PG(18:2_18:3)	0.0472325	0.296311	0.607113	0.672063	0.483645	0.673554	1	0.753882	0.974337	0.878701	0.803468	0.455436	0.695708	0.0990926	0.0859806	0.0740932	0.292005	0.165509	0.287867	0.204741	0.074364	0.095453	0.12904	0.131466	0.148614	0.0832468	0.11462	0.198318	0.209771	0.219866	0.156508	0.215809	0.247425	0.31089	0.412659	0.458436	0.34422	1e-13	0.139107	0.135651	0.204798	0.118904	0.170163	0.131379	0.232082	0.249753	0.26423	0.476475	0.446324
PI(36:4)_PI(18:1_18:3)	0.041292	0.479288	0.792919	0.834485	0.701844	0.732631	0.986395	0.808694	1	0.966518	0.875624	0.497024	0.760308	0.111295	0.108296	0.120415	0.353037	0.235326	0.39979	0.356075	0.11046	0.166485	0.161034	0.147112	0.103586	0.0964541	0.117174	0.272986	0.176842	0.371376	0.23349	0.349478	0.267172	0.358746	0.397041	0.403017	0.364322	0.0102693	0.296807	0.14494	0.184238	0.155144	0.156173	0.142993	0.300493	0.323049	0.385079	0.620795	0.609846
PG(34:3)_PG(16:0_18:3)	0.0481981	0.435804	0.731627	0.827182	0.616336	0.750848	1	0.834753	0.998101	0.919633	0.909492	0.460056	0.741164	0.082756	0.089364	0.106875	0.267293	0.187535	0.301692	0.28063	0.0784172	0.173403	0.144632	0.136131	0.124883	0.0793851	0.108241	0.239099	0.217328	0.334492	0.23032	0.359979	0.255641	0.317566	0.369146	0.415121	0.351775	1e-13	0.199578	0.126742	0.16056	0.105732	0.135375	0.118754	0.213184	0.24252	0.262897	0.493174	0.500871
PC(36:6)_PC(18:3_18:3)	0.0513102	0.149588	0.773717	0.901077	0.596284	0.774406	1	0.920118	0.974385	0.968812	0.769929	0.356474	0.597588	0.0602182	0.0794634	0.0826935	0.218712	0.136323	0.237423	0.245046	0.0367891	0.103623	0.137356	0.128843	0.132911	0.0757111	0.0706834	0.144345	0.283961	0.175124	0.139169	0.243791	0.239311	0.313716	0.343286	0.433834	0.379447	1e-13	0.102766	0.0872714	0.117914	0.074548	0.107453	0.0902411	0.175409	0.166016	0.187886	0.534581	0.448936
SQDG(36:6)_SQDG(18:3_18:3)	0.0654184	0.123205	0.678095	0.823868	0.545183	0.730408	1	0.814685	0.980606	0.898315	0.767362	0.407012	0.607864	0.0431398	0.0951163	0.0683615	0.250728	0.157608	0.244019	0.246316	0.0305903	0.126962	0.101979	0.15264	0.147124	0.0853327	0.0598455	0.161006	0.234222	0.183183	0.110043	0.243423	0.176372	0.300787	0.252571	0.416626	0.32543	1e-13	0.0724371	0.0993386	0.095113	0.0963608	0.127981	0.113056	0.215891	0.209783	0.245105	0.505506	0.466744
PC(38:5)_PC(18:2_20:3)	0.0662154	0.129018	0.722511	0.725022	0.522306	0.614628	1	0.791421	0.829192	0.795591	0.734371	0.456184	0.624586	0.141738	0.110758	0.208538	0.191304	0.290596	0.316106	0.373421	0.0835705	0.137699	0.166878	0.157586	0.112201	0.0517852	0.0809419	0.1854	0.138104	0.315109	0.274905	0.183388	0.243605	0.290094	0.338986	0.444093	0.28652	0.0114963	0.197922	0.11385	0.185653	0.104222	0.136961	0.120029	0.287291	0.277427	0.363539	0.625264	0.447878
PI(36:6)_PI(18:3_18:3)	0.0674417	0.583166	0.695961	1	0.738421	0.786795	0.981777	0.85126	0.910328	0.932337	0.691961	0.413039	0.570487	0.0701036	0.0646928	0.104248	0.302447	0.16571	0.250244	0.297123	0.126585	0.182874	0.162467	0.203579	0.160105	0.0893957	0.108992	0.395382	0.213472	0.340018	0.242919	0.320348	0.338795	0.339735	0.405208	0.442164	0.417004	0.0544216	0.343091	0.128067	0.244259	0.147981	0.174411	0.12026	0.215645	0.237001	0.262358	0.612248	0.752608
PC(38:5)_PC(18:3_20:2)	0.0668768	0.16425	0.792826	0.85488	0.63191	0.812691	0.953088	0.863396	0.746748	1	0.714739	0.218097	0.522056	0.0643372	0.0266792	0.11367	0.286429	0.167438	0.285297	0.372354	0.0857435	0.198812	0.234445	0.177397	0.176815	0.081454	0.106845	0.268723	0.258378	0.267131	0.272053	0.35609	0.316333	0.372804	0.424159	0.472148	0.472152	0.0116644	0.200168	0.0638193	0.0834611	0.119893	0.125276	0.109518	0.230571	0.197818	0.197346	0.757846	0.563156
PC(34:3)_PC(16:1_18:2)	0.0196381	0.558872	0.610728	0.673594	0.561227	0.677795	1	0.693063	0.946416	0.935951	0.938492	0.710445	0.781112	0.459437	0.243192	0.174081	0.365555	0.394485	0.494223	0.280483	0.124278	0.0801757	0.204446	0.133604	0.137197	0.116583	0.169487	0.150015	0.160047	0.299387	0.255704	0.398513	0.228747	0.326487	0.445598	0.499947	0.353767	1e-13	0.250736	0.179972	0.15989	0.164002	0.255762	0.145861	0.403055	0.396738	0.384096	0.520137	0.582473
SQDG(34:2)_SQDG(16:0_18:2)	0.0543781	0.366316	0.67565	0.746284	0.639539	0.677648	1	0.783676	0.927875	0.974043	0.807242	0.558316	0.72238	0.3184	0.19444	0.240716	0.395998	0.313779	0.429511	0.304719	0.185222	0.115042	0.236924	0.169483	0.180833	0.0750927	0.196435	0.138025	0.10797	0.322458	0.292687	0.383545	0.249312	0.332628	0.458323	0.472509	0.298805	1e-13	0.357488	0.197488	0.221218	0.239535	0.194582	0.188123	0.460281	0.457296	0.461013	0.587833	0.644067
PC(34:2)_PC(16:0_18:2)	0.0436964	0.368199	0.592724	0.706797	0.565873	0.630428	0.981036	0.777147	0.92473	1	0.782871	0.58728	0.722049	0.297787	0.185462	0.231303	0.394391	0.298311	0.381045	0.283821	0.194232	0.135019	0.295448	0.203792	0.19707	0.083558	0.236191	0.153052	0.149734	0.350001	0.306367	0.423255	0.257124	0.355329	0.482383	0.402302	0.325215	1e-13	0.381188	0.193174	0.234414	0.205953	0.192642	0.204058	0.45513	0.431977	0.453376	0.551007	0.646742
DGDG(36:3)_DGDG(18:1_18:2)	0.0425948	0.292446	0.678277	0.590078	0.55925	0.72096	1	0.811987	0.992029	0.885091	0.857573	0.662596	0.806697	0.233672	0.216693	0.185843	0.376577	0.337732	0.444585	0.341579	0.162347	0.135844	0.231457	0.161805	0.213073	0.0982883	0.199803	0.132375	0.102956	0.339706	0.215486	0.382802	0.198519	0.414239	0.449137	0.504665	0.278247	1e-13	0.328654	0.237062	0.235431	0.220774	0.191578	0.202623	0.454458	0.49469	0.428717	0.598277	0.660213
SQDG(36:4)_SQDG(18:2_18:2)	0.07566	0.296587	0.65595	0.674357	0.589727	0.671632	1	0.791989	0.956133	0.9797	0.930276	0.648982	0.839627	0.243287	0.175954	0.184607	0.38472	0.341877	0.443658	0.350358	0.116918	0.144642	0.282681	0.165055	0.204462	0.0997454	0.173082	0.1168	0.164317	0.305276	0.227415	0.38337	0.256171	0.354526	0.496096	0.520254	0.328258	1e-13	0.311792	0.209095	0.183969	0.197424	0.202875	0.206771	0.379949	0.430437	0.416319	0.509096	0.575778
PC(36:4)_PC(18:2_18:2)	0.0801002	0.271034	0.552345	0.656621	0.518994	0.613343	0.941084	0.699298	1	0.813078	0.866918	0.650249	0.79605	0.248039	0.17352	0.198006	0.409861	0.28571	0.392047	0.28463	0.152038	0.148994	0.273672	0.191347	0.235937	0.121278	0.189767	0.123058	0.174882	0.282534	0.233019	0.352946	0.240147	0.362857	0.491175	0.478526	0.319963	1e-13	0.287913	0.197334	0.226308	0.169915	0.19097	0.168976	0.384064	0.411144	0.413781	0.492663	0.546115
PC(32:0)_PC(16:0_16:0)	0.024159	0.381992	0.553807	0.695026	0.546253	0.610792	0.917429	0.738193	0.811103	1	0.758824	0.489109	0.641484	0.211902	0.133913	0.200794	0.269284	0.300619	0.350569	0.249286	0.181071	0.100042	0.232666	0.158253	0.150834	0.026762	0.144626	0.190641	0.0378295	0.264751	0.284431	0.359526	0.195905	0.337473	0.359008	0.359228	0.277168	0.0143964	0.332255	0.22011	0.229546	0.207637	0.175994	0.191151	0.431145	0.430797	0.447639	0.432844	0.440862
PE(36:4)_PE(18:2_18:2)	0.0655802	0.395417	0.691453	0.766769	0.614202	0.712143	1	0.83733	0.94715	0.96744	0.86005	0.623853	0.75925	0.255794	0.166304	0.19816	0.389436	0.262676	0.365425	0.248855	0.203316	0.162992	0.260412	0.180408	0.209297	0.13615	0.221597	0.217356	0.195253	0.352675	0.313925	0.429161	0.334372	0.41622	0.54411	0.528423	0.383994	1e-13	0.233747	0.23399	0.260874	0.213794	0.228731	0.223317	0.385909	0.423531	0.400585	0.440068	0.456626
PE(34:2)_PE(16:0_18:2)	0.0523531	0.442311	0.624758	0.72306	0.593274	0.690802	1	0.758004	0.943205	0.797336	0.831014	0.595907	0.692789	0.243062	0.141179	0.141718	0.308608	0.2391	0.336179	0.277241	0.155757	0.122577	0.206574	0.124747	0.139666	0.0553508	0.182737	0.197478	0.10589	0.360148	0.29973	0.406977	0.259538	0.321655	0.414995	0.486836	0.308027	1e-13	0.298905	0.18016	0.2085	0.148457	0.174397	0.170468	0.346989	0.348294	0.365714	0.443683	0.475954
PI(36:3)_PI(18:1_18:2)	0.0129437	0.462555	0.629032	0.723235	0.568383	0.710781	0.964504	0.86294	1	0.91502	0.909827	0.631122	0.908175	0.196912	0.100389	0.105088	0.320122	0.293509	0.402755	0.290609	0.138754	0.124588	0.150942	0.117729	0.124941	0.0800469	0.152866	0.193703	0.187046	0.356442	0.220308	0.355306	0.25964	0.368228	0.459919	0.498091	0.371829	1e-13	0.26608	0.191728	0.184202	0.16511	0.207252	0.153635	0.295845	0.367271	0.394873	0.550359	0.461756
PG(34:2)_PG(16:0_18:2)	0.0521347	0.34186	0.616848	0.714922	0.494836	0.705259	0.985057	0.791847	0.99248	0.890061	1	0.551057	0.753874	0.16498	0.123171	0.107963	0.247975	0.190573	0.302817	0.227743	0.105856	0.130549	0.125051	0.103344	0.141085	0.0908001	0.116459	0.164423	0.239761	0.282937	0.187247	0.302573	0.222527	0.294291	0.363596	0.445231	0.333688	1e-13	0.158255	0.149372	0.156049	0.0927959	0.155699	0.120766	0.227908	0.249262	0.270071	0.38126	0.329065
PG(32:2)_PG(14:0_18:2)	0.0168275	0.277356	0.582791	0.657505	0.443976	0.587655	1	0.648491	0.870408	0.731502	0.778859	0.566225	0.815774	0.237058	0.144136	0.0769144	0.211771	0.174649	0.28299	0.155681	0.109294	0.0415072	0.0579395	0.0264495	0.116798	0.0262804	0.0873241	0.123713	0.115954	0.200296	0.169952	0.246132	0.168654	0.230267	0.30536	0.355626	0.177925	1e-13	0.230597	0.169098	0.177775	0.086333	0.154423	0.119937	0.213199	0.296506	0.336827	0.357864	0.360339
PG(36:4)_PG(18:2_18:2)	0.0235884	0.260788	0.54615	0.613707	0.45047	0.628958	1	0.66677	0.851399	0.781523	0.781089	0.510067	0.673445	0.186003	0.124248	0.0646587	0.345447	0.1991	0.278774	0.143988	0.141513	0.0500464	0.158399	0.124707	0.166535	0.112566	0.170067	0.154515	0.153547	0.201796	0.109288	0.215504	0.208841	0.330306	0.45944	0.482884	0.316213	1e-13	0.155114	0.205367	0.202978	0.1338	0.176994	0.156211	0.316799	0.349036	0.362863	0.326624	0.355191
PI(34:2)_PI(16:0_18:2)	0.0160939	0.723806	0.70087	0.773934	0.506579	0.796295	0.89403	0.769306	0.953493	0.954545	1	0.738464	0.871463	0.14929	0.101555	0.136369	0.386146	0.305311	0.32694	0.369427	0.144082	0.124396	0.171439	0.135206	0.165711	0.105244	0.0957235	0.231563	0.177472	0.323615	0.220186	0.383209	0.291671	0.331139	0.455889	0.568247	0.363452	1e-13	0.201051	0.12438	0.198753	0.103476	0.138395	0.118345	0.284513	0.306486	0.371189	0.394329	0.429444
PC(34:4)_PC(16:1_18:3)	0.0898014	0.737998	0.763705	0.94457	0.705774	0.766359	1	0.823986	0.943888	0.946626	0.97363	0.691928	0.829016	0.224215	0.22541	0.151902	0.288639	0.215848	0.330957	0.290842	0.0651653	0.0699698	0.145378	0.143169	0.162068	0.123224	0.110948	0.432874	0.205641	0.160392	0.132434	0.583016	0.477245	0.295591	0.489853	0.518083	0.244001	1e-13	0.107319	0.147591	0.150491	0.122408	0.158847	0.124592	0.244811	0.285725	0.291382	0.439377	0.431678
PE(38:4)_PE(18:2_20:2)	0.0814686	0.349404	0.672646	0.774639	0.580281	0.663635	0.99159	0.595903	0.89817	1	0.849558	0.581746	0.733091	0.266973	0.188506	0.217259	0.163643	0.208718	0.291975	0.21605	0.152102	0.120929	0.198912	0.0827414	0.11555	0.0437337	0.105279	0.18389	0.0897127	0.287341	0.289225	0.395838	0.227248	0.381663	0.401689	0.493316	0.313341	1e-13	0.167569	0.158313	0.161779	0.154901	0.208422	0.13049	0.327754	0.321066	0.272935	0.375926	0.31468
PG(32:0)_PG(16:0_16:0)	0.0403606	0.379786	0.707104	0.599517	0.505728	0.746355	1	0.707451	0.937382	0.766133	0.981193	0.578379	0.887273	0.0856535	0.0720178	0.16115	0.223294	0.133377	0.239913	0.249558	0.0801284	0.234694	0.165736	0.149278	0.153157	0.0956567	0.0905142	0.269734	0.30516	0.442766	0.353377	0.497947	0.257512	0.42429	0.430079	0.528293	0.464627	1e-13	0.139521	0.0729839	0.0890036	0.0527296	0.0703074	0.0573786	0.118338	0.140147	0.131591	0.381308	0.315757
DGDG(36:6)_DGDG(18:3_18:3)	0.0222971	0.446711	0.644382	0.796418	0.514013	0.715312	1	0.686385	0.972584	0.903539	0.884429	0.497043	0.693233	0.121495	0.0915138	0.102635	0.185123	0.129493	0.184987	0.154496	0.0782063	0.179367	0.0991261	0.105561	0.108078	0.0840061	0.0801318	0.263489	0.238765	0.351311	0.25997	0.401297	0.269382	0.387478	0.412151	0.454413	0.355778	1e-13	0.112028	0.0881272	0.118683	0.0736036	0.108753	0.0912538	0.193232	0.216512	0.258985	0.317744	0.323834
PG(32:3)_PG(14:0_18:3)	0.058654	0.496076	0.714744	0.8951	0.692692	0.72894	0.940799	0.785282	1	0.949693	0.809972	0.540704	0.691062	0.104467	0.0485558	0.0707357	0.188495	0.130635	0.228534	0.196235	0.0439838	0.193587	0.0675993	0.0823411	0.115108	0.028028	0.0556566	0.28691	0.184358	0.360913	0.262108	0.328493	0.280848	0.326318	0.372358	0.427212	0.349937	1e-13	0.214232	0.0860034	0.0958051	0.0631302	0.102932	0.0462415	0.0807571	0.11073	0.106584	0.359026	0.35554
PG(36:6)_PG(18:3_18:3)	0.047751	0.390794	0.731117	0.973573	0.655658	0.756778	0.950338	0.870368	1	0.94196	0.761112	0.377788	0.560967	0.0411029	0.0445056	0.0492273	0.173391	0.101519	0.17779	0.191665	0.044237	0.155326	0.0852957	0.106195	0.0971284	0.0464681	0.062449	0.248553	0.207231	0.253881	0.172602	0.2467	0.264538	0.291824	0.320122	0.364664	0.33783	0.00751436	0.182463	0.0754578	0.131374	0.0714612	0.101596	0.0674638	0.116474	0.124844	0.135584	0.421732	0.467669
PE(38:5)_PE(18:2_20:3)	0.180299	0.0679805	0.135019	0.881843	0.576725	0.766859	0.892601	0.731079	0.906435	1	0.975263	0.56519	0.779945	0.340259	0.285988	0.301594	0.386812	0.0395777	0.056995	0.0410105	0.232705	0.24513	0.292566	0.0157117	0.25456	0.18553	0.0152524	0.266897	0.223094	0.0701218	0.386546	0.560161	0.339119	0.413455	0.0601814	0.0761303	0.380466	0.112586	0.302485	0.272335	0.339871	0.28276	0.331145	0.286537	0.0622437	0.442614	0.0557564	0.110821	0.599314
PE(40:2)_PE(18:2_22:0)	0.129239	0.299926	0.166605	0.295714	0.253527	0.194849	0.266789	0.20395	0.290239	0.261749	0.317018	0.35265	0.295032	0.548374	0.379929	0.395294	0.857579	0.48012	0.519764	0.419239	0.763431	0.118572	0.556601	0.270882	0.397538	0.355954	0.457947	0.172026	1e-13	0.263812	0.246989	0.421817	0.336824	0.252748	0.332134	0.406245	0.198954	0.198044	0.449299	0.409391	0.580063	0.379819	0.41069	0.298954	0.714228	0.778209	0.796174	0.512585	0.666162
PE(40:4)_PE(18:2_22:2)	0.246965	0.200315	0.398821	0.56119	0.375848	0.541784	0.645137	0.329917	0.621363	0.634721	0.535835	0.519801	0.62146	1	0.616495	0.431966	0.503963	0.53886	0.557319	0.365147	0.524419	0.00340546	0.368049	0.127822	0.264062	0.252769	0.299293	0.0459193	1e-13	0.214335	0.161525	0.310156	0.129136	0.198217	0.264079	0.33316	0.269553	0.264731	0.396583	0.572449	0.586873	0.472308	0.545854	0.465918	0.937193	0.949908	0.791691	0.594418	0.677876
PS(36:5)_PS(18:2_18:3)	0.14744	0.109905	0.319399	0.325224	0.31463	0.402855	0.661426	0.420199	0.62768	0.476724	0.533907	0.262613	0.506112	0.360085	0.280328	0.239503	0.596825	0.427953	0.444727	0.36973	0.255617	1e-13	0.305734	0.295633	0.324269	0.282312	0.291885	0.129306	0.0258919	0.154454	0.101121	0.181561	0.0671633	0.164745	0.219263	0.305736	0.135057	0.147518	0.324347	0.3774	0.357189	0.522352	0.36515	0.422185	0.804617	0.865	1	0.437429	0.680512
PS(36:4)_PS(18:2_18:2)	0.18034	0.297791	0.23547	0.289118	0.458057	0.276965	0.585389	0.278534	0.384993	0.398335	0.546337	0.477672	0.35484	0.666075	0.565642	0.291575	0.585794	0.481102	0.40055	0.271134	0.35038	0.116335	0.301331	0.29298	0.322964	0.363643	0.361437	0.192381	1e-13	0.249472	0.236923	0.273554	0.176603	0.276331	0.236897	0.255081	0.132033	0.252591	0.253168	0.424409	0.412431	0.519746	0.395707	0.478102	0.897504	1	0.988013	0.325306	0.60812
PE(36:2)_PE(18:0_18:2)	0.152544	0.457913	1e-13	0.543901	0.441866	0.470487	0.0424906	0.50461	0.650616	0.656608	0.549794	0.50327	0.556252	0.420304	0.275405	0.473416	1	0.523267	0.488691	0.488234	0.571467	0.294901	0.670441	0.440226	0.589651	0.352028	0.483626	0.375683	0.262372	0.406595	0.532946	0.568976	0.483331	0.431742	0.682761	0.639574	0.481083	0.171983	0.557709	0.321515	0.428691	0.355403	0.322695	0.328171	0.567246	0.538013	0.597521	0.539161	0.750297
PE(38:2)_PE(18:2_20:0)	0.0784315	0.241831	0.370576	0.363372	0.290315	0.311628	0.486222	0.222918	0.381021	0.407649	0.472259	0.483215	0.435656	0.423809	0.191105	0.401354	0.792529	0.599355	0.542206	0.461587	0.486697	0.0650523	0.546622	0.259792	0.35771	0.284437	0.281173	0.174213	1e-13	0.195316	0.309713	0.338129	0.280136	0.328921	0.347679	0.536134	0.23958	0.0606724	0.34313	0.399159	0.372881	0.298275	0.190094	0.324446	0.712948	0.622969	0.768131	0.620044	0.745391
PE(40:3)_PE(18:2_22:1)	0.122922	0.182571	0.253349	0.260806	0.268326	0.271104	0.274477	0.229119	0.290643	0.335549	0.256484	0.251415	0.272194	0.339477	0.252043	0.291158	0.606033	0.474185	0.444047	0.398163	0.423071	0.033094	0.446606	0.241676	0.226832	0.235833	0.410706	0.0539016	1e-13	0.104238	0.0880365	0.19792	0.169863	0.148112	0.189524	0.261368	0.151262	0.151412	0.414672	0.415471	0.487966	0.330631	0.338142	0.410056	0.687933	0.709367	0.80986	0.576374	0.708089
PC(38:2)_PC(18:2_20:0)	0.10877	0.205732	0.264172	0.350799	0.300169	0.289606	0.370091	0.416686	0.353039	0.434765	0.477439	0.396921	0.604585	0.382533	0.307394	0.311346	0.746735	0.446888	0.598401	0.497439	0.288844	0.152726	0.43268	0.240775	0.327644	0.178597	0.303015	0.0971632	0.152554	0.28821	0.312921	0.550163	0.32198	0.222623	0.32432	0.330794	0.275862	1e-13	0.317785	0.224734	0.273639	0.309774	0.196801	0.279664	0.505255	0.57762	0.390239	0.596545	0.654312
PC(42:2)_PC(18:2_24:0)	0.0662346	0.26406	0.232316	0.405951	0.315475	0.342808	0.363133	0.286845	0.416159	0.371465	0.503643	0.468888	0.500906	0.268422	0.200971	0.303837	0.721574	0.381123	0.504673	0.413734	0.352461	0.163904	0.268396	0.201554	0.289171	0.247969	0.380154	0.0979631	0.0908563	0.290768	0.229235	0.441306	0.408786	0.174192	0.267565	0.434998	0.238041	1e-13	0.286671	0.257429	0.388669	0.195422	0.243833	0.233707	0.348318	0.494001	0.445316	0.547452	0.655064
PE(40:5)_PE(18:3_22:2)	0.135826	0.238965	0.442324	0.52097	0.385305	0.557309	0.672448	0.408646	0.584574	0.724455	0.517063	0.258975	0.427705	0.292913	0.203653	0.320908	0.371929	0.248653	0.440607	0.376752	0.206431	0.0387832	0.257172	0.140276	0.176881	0.0955103	0.166294	0.067446	1e-13	0.221234	0.179091	0.297782	0.181248	0.183888	0.187129	0.318751	0.228127	0.0453017	0.348245	0.302648	0.422167	0.262171	0.285177	0.296569	0.559445	0.538446	0.548248	0.717779	0.665147
PC(42:3)_PC(18:3_24:0)	0.103236	0.213465	0.308509	0.468331	0.352519	0.359427	0.384149	0.351653	0.46625	0.39556	0.472311	0.372227	0.4922	0.134989	0.150098	0.244241	0.547631	0.325186	0.451609	0.45776	0.240169	0.187794	0.312986	0.238288	0.209141	0.185724	0.293227	0.106641	0.083456	0.245916	0.277689	0.503145	0.394423	0.19461	0.237964	0.401525	0.210994	1e-13	0.330575	0.201676	0.40372	0.18275	0.210282	0.203078	0.475746	0.459853	0.522732	0.567798	0.728293
PE(36:3)_PE(18:0_18:3)	0.0326844	0.226017	0.279456	0.361433	0.341777	0.2662	0.456105	0.417559	0.433429	0.382733	0.329499	0.253459	0.294457	0.0535452	0.0438178	0.154836	0.488199	0.216327	0.279423	0.374992	0.154829	0.118678	0.369475	0.288188	0.274164	0.124359	0.222263	0.120311	0.125709	0.209763	0.251574	0.272701	0.223949	0.202951	0.271658	0.280582	0.293081	1e-13	0.346067	0.13974	0.196824	0.198948	0.141633	0.148365	0.345067	0.332932	0.410843	0.629374	0.751335
PE(40:3)_PE(18:3_22:0)	0.0659775	0.267092	0.217284	0.279166	0.241576	0.181275	0.25988	0.220776	0.246676	0.242102	0.182037	0.181547	0.263723	0.173027	0.181585	0.226822	0.45171	0.239611	0.313747	0.359843	0.281837	0.0556868	0.382452	0.183829	0.164969	0.160718	0.222681	0.101396	1e-13	0.0898124	0.140925	0.225635	0.1728	0.28103	0.163404	0.227706	0.142136	0.136922	0.353281	0.281697	0.359506	0.314385	0.251057	0.251448	0.604973	0.574668	0.573524	0.562005	0.665713
PE(38:3)_PE(18:3_20:0)	0.0149971	0.341203	0.242554	0.350029	0.341516	0.28918	0.378775	0.288648	0.364356	0.370394	0.302291	0.253432	0.410571	0.0946072	0.0991713	0.206819	0.445668	0.263909	0.36607	0.403458	0.213962	0.0716332	0.283788	0.187819	0.18604	0.0950075	0.179026	0.148433	1e-13	0.164911	0.209661	0.335999	0.203044	0.304863	0.191953	0.360816	0.226712	0.0508921	0.304892	0.182294	0.270782	0.248776	0.199482	0.163388	0.501298	0.411047	0.504369	0.673136	0.728684
PE(42:3)_PE(18:3_24:0)	0.0462535	0.196435	0.198975	0.298784	0.24426	0.224221	0.239527	0.24063	0.307816	0.234052	0.310659	0.220485	0.308293	0.0925922	0.127805	0.190645	0.451475	0.220839	0.363765	0.390265	0.234298	0.0728437	0.257532	0.158348	0.138946	0.112836	0.193031	0.0568452	1e-13	0.142717	0.113464	0.26609	0.214447	0.125132	0.144709	0.233361	0.114891	0.0491351	0.309572	0.222325	0.344047	0.206241	0.203131	0.183324	0.415878	0.454333	0.494469	0.524742	0.644322
PE(40:4)_PE(18:3_22:1)	0.0385161	0.192623	0.260376	0.330646	0.22254	0.261751	0.263034	0.225394	0.313335	0.336187	0.248333	0.159015	0.281268	0.106301	0.0981824	0.166718	0.356285	0.202979	0.246826	0.295307	0.161698	0.0220898	0.282459	0.135758	0.131498	0.0962934	0.168533	0.0731998	1e-13	0.0858837	0.0823002	0.172156	0.08092	0.124133	0.130505	0.161025	0.116711	0.0352672	0.305308	0.20402	0.265266	0.233283	0.170536	0.181649	0.505682	0.447955	0.552793	0.534369	0.676738
PC(42:3)_PC(18:2_24:1)	0.0376037	0.0870718	0.279232	0.379677	0.288548	0.382862	0.29884	0.276984	0.431401	0.388726	0.281092	0.251874	0.280652	0.178695	0.140575	0.176281	0.623278	0.257895	0.350339	0.271157	0.305625	0.0573265	0.248573	0.168971	0.188605	0.216268	0.379696	0.0570848	0.0885456	0.129157	0.0767514	0.27215	0.311556	0.122468	0.251551	0.333835	0.210833	0.0111535	0.251507	0.250078	0.357315	0.216025	0.251793	0.228213	0.416381	0.481186	0.501784	0.645842	0.603896
PE(42:3)_PE(18:2_24:1)	0.0133919	0.148086	0.236795	0.341262	0.236582	0.328508	0.305828	0.247157	0.407025	0.380772	0.287298	0.234016	0.284633	0.139119	0.126732	0.1334	0.530068	0.308933	0.319202	0.282366	0.335861	0.0168299	0.287673	0.147196	0.125431	0.158812	0.282303	0.0700046	0.000841447	0.0868466	0.0485676	0.199059	0.245168	0.125114	0.225974	0.259129	0.142675	0.040979	0.289218	0.261095	0.404079	0.224038	0.223162	0.256245	0.444548	0.513398	0.487249	0.545762	0.549827
PC(42:4)_PC(18:3_24:1)	0.0716828	0.0846487	0.319523	0.387248	0.290737	0.319218	0.288551	0.326922	0.416008	0.402688	0.253256	0.157043	0.230711	0.0785379	0.0995865	0.122602	0.34455	0.192833	0.278584	0.286639	0.152926	0.067619	0.170568	0.13454	0.147168	0.121849	0.210644	0.0598616	0.133914	0.10915	0.0938914	0.196617	0.225782	0.114539	0.17259	0.211816	0.201392	0.0181203	0.215801	0.179262	0.272616	0.18914	0.203827	0.195712	0.335607	0.366087	0.418066	0.643655	0.584267
PE(42:4)_PE(18:3_24:1)	0.0334384	0.123794	0.275248	0.339643	0.214142	0.276028	0.269426	0.258794	0.287891	0.312809	0.200328	0.109522	0.19619	0.0380983	0.0629373	0.130277	0.370893	0.143111	0.218457	0.294852	0.197305	0.0316871	0.234638	0.152748	0.122011	0.121769	0.201244	0.0695609	0.0519737	0.067313	0.0518037	0.140696	0.173626	0.10712	0.150005	0.171315	0.144726	0.0307624	0.251612	0.171519	0.285992	0.189546	0.176994	0.184294	0.359255	0.394608	0.428963	0.567809	0.572815
PC(40:4)_PC(18:3_22:1)	0.0536765	0.0893817	0.297791	0.270057	0.191527	0.254878	0.255582	0.483475	0.337799	0.329416	0.353452	0.0651213	0.171621	0.056209	0.171758	0.107135	0.278929	0.255507	0.23377	0.300327	0.141664	0.0390233	0.171535	0.128753	0.128291	0.104567	0.262019	0.093474	0.0503243	0.0982024	0.0943009	0.107581	0.156817	0.0736958	0.160628	0.203839	0.147128	0.0240832	0.210727	0.226076	0.243135	0.141073	0.15834	0.165278	0.412193	0.401191	0.446423	0.546904	0.563177
MGDG(36:3)_MGDG(18:0_18:3)	0.0416143	0.0665787	0.0861019	0.426392	0.271456	0.361278	0.315761	0.284873	0.584508	0.349324	0.445015	0.449749	0.591651	0.181599	0.151103	0.299151	0.76547	0.369599	0.413002	0.464907	0.247258	0.0625851	0.376459	0.195459	0.276515	0.249728	0.507835	0.0499773	0.0403494	0.269453	0.286226	0.368944	0.229513	0.138298	0.237635	0.314825	0.256484	0.00801014	0.540745	0.260705	0.296497	0.316107	0.155448	0.0581159	0.30795	0.364343	0.497428	0.532345	0.712674
SQDG(36:2)_SQDG(18:0_18:2)	0.154462	0.35674	0.28028	0.360115	0.446319	0.32152	0.559075	0.394863	0.45992	0.425235	0.56084	0.626798	0.504093	0.265302	0.165414	0.258461	0.588596	0.415968	0.39814	0.420541	0.320855	0.266128	0.431876	0.303964	0.33932	0.229649	0.348201	0.260505	0.244078	0.0712569	0.451614	0.448405	0.348734	0.402959	0.519622	0.452511	0.366938	1e-13	0.347622	0.026319	0.213195	0.239235	0.207224	0.203652	0.380452	0.309556	0.369679	0.466958	0.55929
PC(36:1)_PC(18:0_18:1)	0.137092	0.450439	0.163804	0.209243	0.328317	0.173893	0.310609	0.334147	0.345725	0.284621	1	0.922071	0.835838	0.136704	0.118263	0.224314	0.640736	0.538416	0.651956	0.718278	0.244876	0.325176	0.35237	0.2091	0.256104	0.113239	0.284009	0.0680811	0.104587	0.351494	0.549695	0.633936	0.251027	0.246693	0.310167	0.311053	0.2019	1e-13	0.539433	0.132914	0.115809	0.194134	0.128376	0.116756	0.354188	0.335146	0.34593	0.485096	0.645926
PC(38:2)_PC(18:1_20:1)	0.176263	0.375354	0.213679	0.295063	0.390444	0.254948	0.438718	0.348408	0.487849	0.415067	0.933817	0.684038	0.836414	0.147747	0.167604	0.211986	0.435946	0.5274	0.689626	0.785343	0.173247	0.191033	0.222944	0.156365	0.179394	0.151241	0.292879	0.0188078	0.128158	0.314185	0.233371	0.479783	0.180525	0.143784	0.220608	0.151702	0.152291	0.0570832	0.535904	0.224698	0.187437	0.236435	0.183974	0.252976	0.397905	0.490649	0.582952	0.585787	0.666956
PI(34:1)_PI(16:0_18:1)	0.0871759	0.612951	0.202067	0.262587	0.287203	0.296179	0.359394	0.372877	0.475374	0.31454	1	0.700001	0.865968	0.124051	0.124688	0.173536	0.412815	0.499106	0.627926	0.82939	0.130839	0.144858	0.255869	0.152749	0.175845	0.129186	0.128526	0.0511538	0.0921634	0.327247	0.197623	0.351537	0.104316	0.144379	0.158208	0.272689	0.166163	0.0411363	0.498305	0.125034	0.135521	0.169018	0.130545	0.131691	0.338137	0.358562	0.475793	0.348121	0.580569
DG(18:3_20:1)	0.127116	0.286211	0.721639	0.37355	0.516185	0.424485	0.598465	0.612027	0.53614	0.432439	0.419913	0.301316	0.489087	0.090726	0.15701	0.118925	0.444188	0.267213	0.495037	0.367113	0.205698	0.350974	0.333981	0.425902	0.188064	0.144445	0.210551	0.282779	0.414649	0.253878	0.155991	0.236186	0.233709	0.22536	0.283718	0.27573	0.200577	0.0928912	0.139684	0.571695	0.410582	0.346323	0.349925	0.362239	0.580282	0.669716	0.878375	0.704537	0.464016
DG(18:2_24:0)	0.0147817	0.0378916	0.601807	0.302503	0.358484	0.301536	0.517995	0.339255	0.399271	0.282674	0.0544838	0.171884	0.103256	0.0745494	0.131004	0.0398203	0.659708	0.103318	0.279482	0.0633486	0.361276	0.0527399	0.446505	0.443817	0.278772	0.265758	0.206816	0.292031	0.199407	0.0382198	0.0156166	0.0548133	0.199489	0.202328	0.239425	0.380458	0.174182	0.0350502	1e-13	0.814501	0.572736	0.356385	0.431291	0.419761	0.715971	0.795571	0.925582	0.591362	0.33086
DG(18:2_24:1)	0.0338	0.0359395	0.383505	0.192735	0.283169	0.238679	0.39808	0.279182	0.289148	0.204593	0.0383867	0.0629573	0.0638243	0.0686294	0.0954672	0.0518654	0.517799	0.11066	0.18794	0.0801854	0.286691	0.0505568	0.321423	0.46134	0.232776	0.184382	0.209407	0.185691	0.171049	0.032772	0.00999831	0.0306551	0.120036	0.118394	0.166157	0.210487	0.109576	0.0437225	0.0323191	0.779105	0.537693	0.381199	0.380999	0.384479	0.595101	0.726839	0.913926	0.631811	0.359613
DG(18:3_24:0)	0.0256599	0.0578574	0.407148	0.205152	0.305903	0.235854	0.461089	0.304553	0.300087	0.195903	0.0504606	0.142777	0.122753	0.0624249	0.138045	0.0378072	0.443687	0.0989759	0.273444	0.0640095	0.237594	0.0553744	0.328091	0.416047	0.191301	0.161122	0.139122	0.196015	0.153003	0.0521937	0.0266883	0.0368672	0.142722	0.142107	0.185918	0.190805	0.116251	0.0396206	0.0265373	0.558803	0.4152	0.341622	0.324335	0.317126	0.569477	0.662286	0.897492	0.567098	0.410484
DG(18:3_24:1)	0.0292631	0.0639137	0.36183	0.185423	0.2835	0.233733	0.373842	0.301335	0.285094	0.212178	0.0721501	0.0641418	0.102682	0.0367259	0.0818237	0.0489719	0.333563	0.0970323	0.204651	0.108654	0.170492	0.0868439	0.264823	0.388651	0.150371	0.143956	0.141165	0.189107	0.144385	0.0637235	0.0503644	0.0521516	0.119513	0.126224	0.149757	0.155998	0.105609	0.0522694	0.0528152	0.480802	0.333882	0.30217	0.252846	0.280024	0.478571	0.564992	0.729659	0.622854	0.423893
HexCer(d18:2_16:0)	0.0162503	0.177885	0.282618	0.10731	0.228487	0.143963	0.281614	0.240353	0.203489	0.165079	0.0304311	0.115607	0.158548	0.131781	0.174789	0.134243	0.328915	0.193491	0.287906	0.104218	0.643729	0.239397	0.682683	0.813066	0.118833	0.217132	0.32623	0.481086	0.0645463	0.142921	0.108054	0.109887	0.151625	0.227569	0.193661	0.0540653	0.0823087	0.210113	0.123404	0.620828	0.271131	0.39426	0.25322	0.362993	0.797589	0.787048	1	0.464542	0.387148
DG(18:3_22:1)	0.0513579	0.227978	0.459741	0.214065	0.21564	0.205179	0.240449	0.201737	0.218441	0.153291	0.222597	0.242892	0.340439	0.114613	0.231028	0.213894	0.326457	0.273062	0.520058	0.28399	0.275603	0.318439	0.510978	0.479697	0.124419	0.166424	0.252521	0.255498	0.175405	0.296839	0.273381	0.240717	0.187765	0.175878	0.178601	0.146519	0.115531	0.166026	0.231733	0.587712	0.384158	0.319598	0.260457	0.376097	0.712558	0.725775	1	0.633747	0.377911
DG(18:2_20:1)	0.116733	0.191352	0.33681	0.151454	0.24792	0.193212	0.310448	0.268254	0.297454	0.194547	0.245674	0.224518	0.312096	0.160997	0.219032	0.102091	0.430628	0.273607	0.480344	0.262814	0.286669	0.235951	0.30878	0.3516	0.148377	0.151316	0.215909	0.150707	0.214448	0.147199	0.071859	0.143941	0.140885	0.118719	0.203595	0.156656	0.0799456	0.130923	0.107055	0.740175	0.438911	0.359425	0.37148	0.419001	0.585156	0.764335	1	0.367771	0.272662
Cer(t18:1_22:0)	0.0558828	0.170732	0.227611	0.103556	0.401988	0.143127	0.5412	0.313156	0.271864	0.12735	0.250956	0.153377	0.239251	0.0443727	0.0958828	0.105689	0.178883	0.172611	0.30728	0.235541	0.101035	0.195838	0.368066	0.425999	0.136813	0.108581	0.0727832	0.378857	0.115216	0.106237	0.0934943	0.175125	0.107818	0.257448	0.124299	0.194839	0.0379581	0.0673502	0.100562	0.189868	0.106262	0.250426	0.184005	0.167312	0.523305	0.571829	0.683813	0.205506	0.383779
Cer(t18:0_22:1)	0.0853099	0.0629995	0.065601	0.0109937	0.206547	0.0326372	0.274863	0.171951	0.133688	0.043884	0.113527	0.0820052	0.108056	0.179252	0.211735	0.109519	0.222166	0.211261	0.406288	0.197552	0.0812011	0.108103	0.577664	0.496708	0.184397	0.0516776	0.0501968	0.176418	0.018082	0.105102	0.0227148	0.0420569	0.00950018	0.123571	0.0416197	0.0974622	1e-13	0.170919	0.0898686	0.293418	0.0978688	0.39208	0.102562	0.149756	0.733051	0.656406	0.739787	0.123873	0.340592
DG(16:1_18:2)	0.104829	0.355046	0.875303	0.431067	0.399965	0.537145	0.751888	0.58518	0.745617	0.415608	0.477826	0.507182	0.659177	0.505402	0.799822	0.339447	0.386879	0.574174	0.800145	0.00809015	0.341038	0.550153	0.342714	0.389037	0.113227	0.128029	0.171144	0.454651	0.326137	0.366431	0.185796	0.314961	0.244437	0.377402	0.435813	0.256009	0.22152	0.447894	0.137528	0.746579	0.399316	0.405528	0.540304	0.315982	1	0.53451	0.485486	0.458665	0.263583
Cer(t18:1_22:0-OH)	0.176051	0.61324	0.805647	0.37698	0.511373	0.365844	0.829813	0.44776	0.496631	0.460815	0.687942	0.579302	0.623409	0.245296	0.281889	0.449159	0.611228	0.442078	0.791131	0.420486	0.363702	0.96832	0.940266	0.764117	0.279446	0.173233	0.234087	0.798484	0.53205	0.93192	0.529498	0.697925	0.494303	0.723056	0.528481	0.598959	0.388152	0.182782	0.194678	0.345214	0.175562	0.432761	0.167546	0.262373	0.608036	0.601078	1	0.424882	0.317761
HexCer(d18:2_16:1-OH)	0.17807	0.317765	0.545159	0.194768	0.227836	0.335299	0.446677	0.296576	0.372319	0.315274	0.603738	0.648057	0.796799	0.379007	0.345068	0.416861	0.44657	0.647394	0.79434	0.4677	0.359943	0.978387	0.568254	0.614073	0.105409	0.15571	0.079308	0.44939	0.374057	0.618519	0.416729	0.603641	0.330875	0.296258	0.399654	0.179059	0.259899	0.45638	0.343404	0.185045	0.280524	0.246739	0.306402	0.217165	0.478531	0.570958	0.748882	0.510273	0.168262
ASG.18:1-Glc-campesterol	0.0928659	0.648917	1	0.469638	0.523189	0.541558	0.69845	0.495536	0.769552	0.606452	0.83842	0.879063	0.808245	0.439204	0.33207	0.267091	0.295075	0.63177	0.937471	0.466946	0.220878	0.455602	0.374949	0.338946	0.0973821	0.16457	0.097614	0.405464	0.269612	0.327027	0.28512	0.355165	0.244277	0.238233	0.293823	0.196639	0.174937	0.23313	0.14527	0.410097	0.196169	0.261916	0.178415	0.176654	0.565671	0.550799	0.668153	0.380596	0.230326
ASG.18:1-Glc-sitosterol	0.142124	0.754224	1	0.523737	0.548037	0.487236	0.651526	0.497259	0.678835	0.530001	0.707232	0.956495	0.81669	0.252957	0.319512	0.335556	0.404596	0.515519	0.788273	0.374055	0.336851	0.651602	0.506978	0.412283	0.18826	0.243129	0.170046	0.573005	0.347723	0.506447	0.447508	0.480128	0.36059	0.41374	0.471579	0.346317	0.284542	1e-13	0.195662	0.287961	0.206126	0.244357	0.201525	0.212441	0.383038	0.427808	0.560925	0.362488	0.302721
ASG.20:1-Glc-sitosterol	0.00719899	0.670306	0.718503	0.28981	0.334956	0.319615	0.482687	0.376748	0.539305	0.296236	0.724364	0.811738	0.650996	0.200096	0.104165	0.301546	0.383084	0.461653	0.720624	0.384914	0.263044	0.598795	0.34517	0.347544	0.0477766	0.128511	0.0618707	0.449828	0.228827	0.413788	0.362212	0.440472	0.257659	0.242124	0.365109	0.311498	0.195705	0.0855831	0.0559531	0.231499	0.0536662	0.0532179	0.0682157	0.0351585	0.340742	0.338143	0.525583	0.256716	0.146859
HexCer(t18:1_23:0-OH)	0.120571	0.513921	0.952938	0.432269	0.468979	0.621532	0.83585	0.507375	0.568185	0.524111	0.926503	0.840144	1	0.459971	0.512872	0.216447	0.147139	0.4698	0.701095	0.266132	0.219842	0.601042	0.329256	0.310281	0.0355828	0.0381615	0.115851	0.598542	0.264278	0.431281	0.341175	0.391941	0.27009	0.515815	0.41412	0.311526	0.166796	0.190001	0.0288689	0.78868	0.295977	0.292047	0.237738	0.275439	0.46148	0.518316	0.913132	0.323705	0.0586114
HexCer(d18:2_14:0-OH)	0.16669	0.161613	0.589941	0.240196	0.270633	0.544101	0.765653	0.505571	0.690337	0.472129	0.810703	0.597974	1	0.31493	0.288155	0.364681	0.38969	0.600542	0.94026	0.566232	0.261583	0.642615	0.443335	0.515013	0.117765	0.132427	0.136342	0.285524	0.375566	0.482176	0.374578	0.531555	0.247408	0.334512	0.412886	0.29051	0.229052	0.137134	0.19337	0.480451	0.289989	0.254522	0.237253	0.247075	0.452387	0.575882	0.606759	0.531067	0.233989
HexCer(d18:2_14:0)	0.0600805	0.354911	0.658344	0.297428	0.518165	0.582096	0.79444	0.612219	0.682387	0.540365	0.524287	0.648572	0.896588	0.141001	0.195904	0.187345	0.262283	0.466512	0.700046	0.223927	0.366665	0.566578	0.517984	0.561499	0.0990684	0.194681	0.166418	0.423985	0.355282	0.423262	0.296566	0.354986	0.299548	0.324053	0.279396	0.220305	0.266573	0.118284	0.153486	0.50289	0.24363	0.212363	0.19148	0.28381	0.476422	0.656204	0.650324	0.539717	0.282065
HexCer(d18:2_24:0)	0.147022	0.364147	0.771041	0.364649	0.49795	0.417936	0.551382	0.503334	0.403432	0.355332	0.425235	0.525967	0.652245	0.254965	0.23208	0.188399	0.500333	0.391848	0.908408	0.354375	0.389353	0.325664	0.639728	0.611288	0.177577	0.198371	0.219404	0.273647	0.315526	0.242196	0.254343	0.256307	0.367441	0.244844	0.271772	0.199646	0.163515	0.100812	0.145442	0.559072	0.373739	0.21646	0.247873	0.30895	0.466616	0.625249	0.793507	0.563956	0.342441
DG(18:2_20:2)	0.160052	0.249043	0.752993	0.35721	0.448746	0.480121	0.656752	0.451508	0.536051	0.482329	0.514635	0.293192	0.434118	0.177331	0.267873	0.149615	0.44209	0.283238	0.619311	0.359191	0.290522	0.409117	0.414229	0.425165	0.162573	0.147584	0.157637	0.335704	0.3517	0.260487	0.135259	0.262959	0.30703	0.274863	0.31949	0.376664	0.218464	0.112373	0.0582771	0.822274	0.546464	0.296469	0.399003	0.38817	0.585722	0.719597	0.766834	0.779898	0.270869
DG(18:1_18:3)	0.111571	0.503359	0.919266	0.47364	0.495337	0.511488	0.675185	0.620915	0.658489	0.571519	0.83918	0.519621	0.849011	0.12075	0.193304	0.21313	0.418231	0.356558	0.627617	0.53386	0.251889	0.711287	0.41742	0.467712	0.158309	0.167937	0.202735	0.445908	0.437988	0.509493	0.346462	0.526903	0.333794	0.342653	0.43667	0.3415	0.263285	0.130227	0.161896	0.50837	0.288186	0.302311	0.254568	0.320219	0.561989	0.674589	0.880312	0.679106	0.393111
DG(18:0_18:3)	0.0853077	0.372481	0.738118	0.372651	0.493281	0.403611	0.509204	0.520541	0.462177	0.349959	0.487322	0.379271	0.538246	0.0950024	0.177775	0.17781	0.602076	0.280192	0.515934	0.381553	0.269042	0.566279	0.572255	0.614797	0.265091	0.183692	0.273614	0.492346	0.514232	0.429648	0.354202	0.451682	0.379538	0.357441	0.46177	0.440222	0.264229	0.0884835	0.140475	0.45283	0.336113	0.317823	0.291193	0.258601	0.502229	0.625289	0.799316	0.655907	0.466211
HexCer(d18:2_26:0)	0.0897497	0.492712	1	0.513407	0.587173	0.509892	0.701019	0.553706	0.67344	0.503791	0.531874	0.625084	0.591272	0.122885	0.163595	0.140239	0.511044	0.328018	0.687785	0.279025	0.361696	0.346279	0.470809	0.51415	0.159157	0.145671	0.20712	0.419225	0.376778	0.324472	0.262011	0.313047	0.386019	0.30516	0.439156	0.323128	0.269775	0.062548	0.113432	0.421342	0.272105	0.164681	0.256646	0.240536	0.347226	0.409631	0.740882	0.422718	0.374444
DG(16:0_18:3)	0.0874158	0.317375	0.954824	0.478953	0.464463	0.528146	0.809092	0.626527	0.712062	0.585428	0.531112	0.34094	0.579178	0.209733	0.297262	0.210815	0.292656	0.266865	0.493739	0.328342	0.220192	0.517282	0.400338	0.436538	0.111274	0.132388	0.141482	0.531447	0.320242	0.384339	0.318815	0.395915	0.255781	0.378225	0.433404	0.281472	0.217664	0.156633	0.0881166	0.595295	0.311031	0.307461	0.313442	0.327003	0.653407	0.744755	1	0.635678	0.307127
DG(18:2_18:3)	0.0743861	0.34556	1	0.496161	0.519499	0.61354	0.935068	0.707999	0.845028	0.660971	0.432913	0.300047	0.526172	0.21564	0.306843	0.164827	0.31505	0.223824	0.436441	0.254926	0.241775	0.447584	0.335604	0.376578	0.102088	0.108859	0.115371	0.546776	0.338957	0.30926	0.229037	0.315266	0.279095	0.439041	0.527389	0.332047	0.243119	0.151043	0.0639192	0.631328	0.336901	0.311532	0.324525	0.286243	0.641765	0.722723	0.938948	0.631155	0.278111
DG(14:0_18:3)	0.0541554	0.33014	0.984789	0.467902	0.514216	0.565939	0.834768	0.627209	0.787057	0.590328	0.319892	0.209283	0.368453	0.273339	0.409732	0.198182	0.260913	0.207027	0.516639	0.255392	0.207641	0.490461	0.376223	0.379006	0.0625177	0.0910179	0.118336	0.714752	0.231442	0.385374	0.301374	0.354475	0.245792	0.420515	0.399441	0.199566	0.2115	0.236036	0.0710735	0.551373	0.216201	0.345976	0.32849	0.259587	0.61671	0.571066	1	0.849883	0.296011
DG(18:3_18:3)	0.0602657	0.346774	1	0.511498	0.522159	0.594553	0.791893	0.741392	0.73743	0.573644	0.339722	0.200732	0.406579	0.126051	0.209179	0.188106	0.257471	0.184875	0.354449	0.259532	0.189625	0.502715	0.369118	0.413131	0.0962117	0.0970061	0.0999203	0.701586	0.301915	0.381788	0.336959	0.344601	0.266463	0.457879	0.477946	0.268279	0.250637	0.115882	0.0837923	0.378466	0.226439	0.21729	0.209717	0.207599	0.464735	0.483383	0.707073	0.792212	0.334634
HexCer(d18:2_26:0-OH)	0.134713	0.613581	1	0.476091	0.477953	0.57082	0.708874	0.55398	0.649892	0.539056	0.838616	0.685084	0.804635	0.312161	0.295849	0.256615	0.489866	0.492709	0.767472	0.441505	0.265279	0.726039	0.435754	0.393892	0.138049	0.128265	0.178362	0.477276	0.381329	0.534192	0.415889	0.552363	0.379183	0.375455	0.5551	0.347333	0.219427	0.156277	0.168643	0.423802	0.238326	0.211302	0.256427	0.203473	0.432429	0.547763	0.659993	0.394253	0.23391
HexCer(d18:2_23:0-OH)	0.133063	0.573499	1	0.507317	0.549122	0.664358	0.647344	0.47755	0.636276	0.484459	0.814888	0.685826	0.752479	0.34705	0.237793	0.169018	0.298526	0.273564	0.605965	0.284393	0.222297	0.644165	0.343115	0.349157	0.0765733	0.146306	0.16149	0.513538	0.384685	0.492447	0.379053	0.530494	0.384182	0.465336	0.504283	0.421566	0.252151	0.131841	0.0833304	0.359899	0.254761	0.152343	0.199197	0.187525	0.349387	0.361948	0.609787	0.404659	0.190924
Cer(t18:1_24:1-OH)	0.0989376	0.597602	1	0.522591	0.525312	0.619657	0.733162	0.621481	0.684248	0.63435	0.739253	0.449912	0.667944	0.0957714	0.123199	0.19227	0.428649	0.294954	0.49545	0.366938	0.23176	0.788587	0.422571	0.435844	0.15961	0.161997	0.181448	0.618761	0.489541	0.527834	0.342212	0.531253	0.382618	0.447452	0.595905	0.415	0.320764	0.102646	0.18113	0.28367	0.191504	0.18738	0.15376	0.191048	0.332903	0.352996	0.496533	0.501193	0.271997
DG(18:0_18:2)	0.0969673	0.292154	0.430395	0.181635	0.332557	0.21627	0.40182	0.34508	0.340807	0.244185	0.435674	0.474724	0.508604	0.180166	0.258211	0.219964	0.942777	0.421456	0.662532	0.400993	0.491138	0.506654	0.67697	0.65564	0.368229	0.303219	0.350582	0.449517	0.436041	0.348364	0.361122	0.376266	0.379	0.329367	0.512767	0.421928	0.227508	0.103783	0.112415	0.75419	0.529913	0.362124	0.377623	0.33198	0.602966	0.781301	0.901838	0.557689	0.353352
DG(18:1_18:1)	0.185815	0.589634	0.498586	0.241038	0.311213	0.278054	0.350119	0.35164	0.362056	0.272011	0.965195	0.60698	0.955505	0.16757	0.251655	0.226912	0.510551	0.610519	1	0.859133	0.314896	0.632932	0.429936	0.420894	0.170613	0.185456	0.232433	0.262525	0.371018	0.504146	0.26838	0.462865	0.25141	0.237975	0.299826	0.248989	0.15968	0.152134	0.286547	0.590306	0.258834	0.318044	0.326156	0.406282	0.563522	0.719244	0.867042	0.565328	0.351613
DG(18:1_20:1)	0.161863	0.494924	0.485087	0.237046	0.275484	0.253834	0.2942	0.292774	0.325518	0.256631	0.766851	0.459911	0.72967	0.129852	0.211607	0.176127	0.460967	0.533713	0.956363	0.663066	0.287909	0.461963	0.31591	0.335835	0.141634	0.175674	0.264256	0.141602	0.328117	0.372002	0.158575	0.340418	0.210664	0.12298	0.185012	0.174718	0.126363	0.172239	0.278805	0.734056	0.397538	0.300431	0.336175	0.400365	0.483407	0.793242	1	0.55205	0.372492
DG(18:1_18:2)	0.142897	0.416676	0.530184	0.250218	0.328833	0.299786	0.425714	0.373293	0.420856	0.316955	0.641958	0.48978	0.705139	0.208991	0.269448	0.202571	0.432454	0.446155	0.708881	0.466767	0.327399	0.50568	0.383968	0.408366	0.153082	0.173257	0.217219	0.261611	0.290857	0.367557	0.209562	0.35518	0.222435	0.215842	0.318431	0.243398	0.136864	0.168055	0.16984	0.715234	0.347238	0.357043	0.331965	0.402808	0.612568	0.827625	1	0.448228	0.291591
DG(16:0_18:1)	0.162731	0.377678	0.421613	0.190123	0.276761	0.21262	0.319119	0.28781	0.310631	0.230231	0.619823	0.446933	0.621837	0.199696	0.280973	0.23607	0.353876	0.489705	0.774468	0.541892	0.264416	0.464018	0.345395	0.370314	0.118285	0.138907	0.198868	0.189338	0.199479	0.356385	0.202161	0.322411	0.145321	0.134263	0.18352	0.148893	0.0809219	0.177548	0.20755	0.650395	0.334836	0.342566	0.322769	0.395479	0.598336	0.744276	1	0.421131	0.281307
DG(18:0_18:1)	0.148045	0.569371	0.319843	0.135168	0.239228	0.160577	0.217383	0.262588	0.262918	0.183675	0.688137	0.67188	0.772617	0.234119	0.279604	0.26667	0.45208	0.534244	1	0.636562	0.292632	0.679185	0.380784	0.416837	0.15655	0.159293	0.216126	0.239942	0.248936	0.454272	0.330123	0.453086	0.196412	0.172962	0.266439	0.230309	0.145612	0.185606	0.226036	0.486327	0.27482	0.268874	0.256129	0.306672	0.394279	0.670183	0.796015	0.410457	0.278484
Cer(t18:0_24:1)	0.185548	0.433009	0.320702	0.104433	0.18365	0.146206	0.234997	0.167246	0.171561	0.176367	0.440388	0.354125	0.49305	0.393712	0.392417	0.250222	0.294724	0.563495	1	0.600777	0.277826	0.427359	0.199069	0.274253	0.051452	0.0795298	0.134151	0.0689821	0.087408	0.27071	0.116968	0.211601	0.0619181	0.014138	0.0603521	0.0467483	0.00815141	0.437236	0.333809	0.62116	0.325038	0.317193	0.281593	0.285302	0.52866	0.674435	0.806679	0.372222	0.239223
HexCer(d18:2_20:0-OH)	0.150192	0.577452	1	0.434696	0.422659	0.553071	0.865043	0.574781	0.732484	0.606597	0.696905	0.655329	0.920872	0.474594	0.490035	0.380692	0.526233	0.569143	0.86311	0.479414	0.405205	0.889566	0.562793	0.63934	0.156987	0.206012	0.179203	0.644267	0.456248	0.650964	0.48093	0.634285	0.397214	0.458655	0.664469	0.348348	0.29107	0.172508	0.14622	0.620463	0.283418	0.285767	0.325261	0.307101	0.639811	0.776122	0.995509	0.541892	0.214066
HexCer(t18:1_26:0-OH)	0.138292	0.548905	0.996271	0.419739	0.451939	0.569777	0.747164	0.495382	0.631132	0.552868	0.88008	0.695334	0.949168	0.393277	0.400021	0.344053	0.440294	0.495657	0.898004	0.402716	0.38034	0.796422	0.509905	0.526757	0.0931935	0.112081	0.169668	0.522931	0.282204	0.656583	0.433809	0.593721	0.351988	0.38852	0.458781	0.310558	0.153058	0.186933	0.086431	0.616873	0.31961	0.254358	0.294076	0.248911	0.479783	0.665192	0.829551	0.33812	0.118946
HexCer(d18:2_26:1-OH)	0.193919	0.551047	0.886363	0.390106	0.471006	0.537013	0.662101	0.573568	0.641489	0.457638	0.746269	0.513288	0.747969	0.34288	0.38527	0.341645	0.446505	0.512842	1	0.549083	0.224762	0.765584	0.483496	0.496882	0.0814747	0.100839	0.163167	0.434293	0.34938	0.550255	0.402998	0.509477	0.281269	0.302408	0.433346	0.25361	0.170295	0.206279	0.207005	0.664544	0.371049	0.303599	0.348221	0.331589	0.630035	0.80458	0.936011	0.590006	0.302771
HexCer(t18:1_26:1-OH)	0.163762	0.409883	0.709065	0.282317	0.329365	0.458934	0.551514	0.415063	0.512919	0.396875	0.604285	0.41027	0.685833	0.37942	0.479116	0.340016	0.369088	0.447142	0.92288	0.38927	0.258823	0.689121	0.428584	0.452493	0.0422539	0.105426	0.194014	0.35314	0.239037	0.481243	0.326315	0.474864	0.208237	0.268961	0.295216	0.17775	0.0934724	0.22818	0.143347	0.739875	0.429296	0.265469	0.316592	0.356149	0.705704	0.7699	1	0.471547	0.197388
HexCer(d18:2_24:0-OH)	0.13809	0.335172	0.583826	0.205518	0.267579	0.282119	0.378926	0.309574	0.363056	0.241149	0.504163	0.449717	0.517087	0.386424	0.336767	0.371872	0.586558	0.556888	0.870073	0.473151	0.387579	0.625829	0.553467	0.593761	0.15292	0.167024	0.220985	0.336116	0.275668	0.461089	0.336064	0.440218	0.277477	0.222727	0.369364	0.201353	0.118999	0.157246	0.150074	0.636708	0.307757	0.275667	0.300971	0.303275	0.605981	0.704176	0.950194	0.45809	0.225644
HexCer(d18:2_22:0-OH)	0.114346	0.299353	0.553491	0.194664	0.223096	0.254869	0.375835	0.261619	0.302436	0.215477	0.444829	0.440152	0.52911	0.359536	0.324845	0.348909	0.544016	0.497498	0.747168	0.388064	0.402615	0.628532	0.511572	0.572012	0.135532	0.155776	0.200166	0.336461	0.266112	0.419752	0.308982	0.412314	0.259386	0.22629	0.377265	0.225406	0.125635	0.152758	0.109372	0.590102	0.286477	0.280816	0.266327	0.297274	0.602191	0.666438	0.900907	0.438267	0.17081
HexCer(d18:2_22:1-OH)	0.156115	0.247539	0.570357	0.212588	0.228173	0.276515	0.461722	0.301039	0.372046	0.314864	0.328859	0.228686	0.459375	0.333055	0.415862	0.301901	0.417874	0.429198	0.685239	0.44471	0.31483	0.4938	0.482198	0.564479	0.135666	0.176344	0.153093	0.304004	0.237025	0.333761	0.191001	0.282824	0.179608	0.160967	0.240618	0.140327	0.126424	0.149735	0.12842	0.642363	0.30865	0.336574	0.356401	0.349199	0.676322	0.798531	1	0.535691	0.276089
HexCer(d18:2_24:1-OH)	0.166314	0.297405	0.565843	0.22446	0.252626	0.29127	0.426743	0.324738	0.370865	0.291291	0.432338	0.300618	0.482343	0.2937	0.381276	0.299715	0.389178	0.437822	0.780647	0.455034	0.272223	0.501302	0.417291	0.503196	0.102403	0.137045	0.17284	0.267727	0.224741	0.327151	0.227068	0.326202	0.179737	0.159279	0.254378	0.145782	0.10083	0.192515	0.165006	0.652152	0.364266	0.347736	0.338854	0.350256	0.699555	0.776961	1	0.570385	0.276976
HexCer(d18:2_18:0-OH)	0.0320768	0.437296	0.500092	0.176919	0.199769	0.275667	0.363519	0.314359	0.346786	0.273534	0.315812	0.291102	0.462759	0.461405	0.507415	0.37987	0.396839	0.49002	0.607206	0.331245	0.462008	0.695977	0.509887	0.53763	0.0571201	0.155846	0.209634	0.659878	0.167617	0.509505	0.462766	0.418691	0.198011	0.363122	0.505982	0.124103	0.125958	0.386251	0.182423	0.517254	0.195693	0.26019	0.178871	0.266665	0.693642	0.710385	1	0.441407	0.150103
HexCer(d18:2_20:1-OH)	0.0605107	0.338314	0.43469	0.164172	0.170439	0.253723	0.354226	0.272674	0.305854	0.248159	0.270392	0.205502	0.427424	0.349071	0.419465	0.271757	0.232577	0.439709	0.541474	0.339032	0.271253	0.485047	0.345878	0.368299	0.0393305	0.0887657	0.127198	0.375865	0.0940319	0.35449	0.257568	0.299004	0.117384	0.211237	0.289361	0.062449	0.074244	0.331322	0.169194	0.485108	0.211581	0.260989	0.178914	0.246073	0.663984	0.732935	1	0.447553	0.193356
DG(18:2_18:2)	0.0810772	0.313858	0.73855	0.345853	0.387738	0.426901	0.704662	0.509069	0.615429	0.481654	0.50171	0.404519	0.572684	0.296356	0.34404	0.162512	0.35249	0.302128	0.497198	0.268282	0.309144	0.441678	0.319052	0.336942	0.10195	0.123532	0.148227	0.394519	0.291548	0.286966	0.163016	0.300013	0.216334	0.338571	0.490979	0.296517	0.162708	0.197004	0.0464062	0.743285	0.351106	0.324024	0.306475	0.37298	0.678951	0.800245	1	0.42068	0.191244
DG(16:0_18:2)	0.0921374	0.224254	0.592819	0.251904	0.278374	0.306137	0.519376	0.361326	0.419448	0.351437	0.393682	0.329538	0.460742	0.33458	0.354001	0.193947	0.313454	0.284685	0.473994	0.198378	0.323283	0.376198	0.350918	0.379042	0.098792	0.139895	0.149109	0.335776	0.206037	0.260532	0.171954	0.243847	0.165867	0.233314	0.326385	0.203396	0.103329	0.14786	0.0294733	0.74294	0.380029	0.330737	0.355652	0.373273	0.674748	0.788412	1	0.373162	0.149227
DG(18:2_22:0)	0.0782943	0.173989	0.655115	0.312128	0.227509	0.271257	0.4283	0.237144	0.360562	0.259032	0.214555	0.634626	0.513209	0.388655	0.393892	0.177488	0.610397	0.426063	0.674152	0.0444289	0.513218	0.253244	0.466852	0.483371	0.303248	0.350827	0.268947	0.294337	0.17257	0.201583	0.203895	0.329937	0.244283	0.273497	0.203414	0.286222	0.238502	0.129287	1e-13	0.967064	0.484574	0.427869	0.468175	0.48527	0.766728	0.759967	1	0.503182	0.264859
DG(18:3_22:0)	0.0656972	0.182924	0.65703	0.279885	0.153371	0.137778	0.260607	0.178082	0.317014	0.113883	0.256096	0.795789	0.773235	0.180201	0.640167	0.283844	0.428553	0.36615	0.948277	0.145886	0.567039	0.32575	0.486052	0.433783	0.181247	0.239175	0.164151	0.255684	0.19848	0.3228	0.371946	0.362491	0.248372	0.289282	0.192857	0.217468	0.208854	0.150428	1e-13	0.748466	0.492292	0.381962	0.359307	0.409168	0.459222	0.743776	0.877502	0.459544	0.234898
[truncated: 22 more columns]
